# Supplementary material for: QTL associated with gummy stem blight resistance in watermelon
Source: Theor Appl Genet. 2020 Nov 1;134(2):573–84. doi: 10.1007/s00122-020-03715-9 (PMC7843542; doi:10.1007/s00122-020-03715-9)
Supplement: Supplementary file 3 — Supplementary file3 (XLSX 975 kb) [file 122_2020_3715_MOESM3_ESM.xlsx]

## Sheet: supplementary material 3
ID	LG	cM	Ind_1	Ind_2	Ind_4	Ind_5	Ind_6	Ind_9	Ind_11	Ind_12	Ind_13	Ind_15	Ind_17	Ind_18	Ind_19	Ind_20	Ind_21	Ind_22	Ind_23	Ind_25	Ind_26	Ind_27	Ind_28	Ind_30	Ind_33	Ind_35	Ind_36	Ind_37	Ind_40	Ind_41	Ind_42	Ind_44	Ind_45	Ind_46	Ind_47	Ind_48	Ind_49	Ind_50	Ind_52	Ind_53	Ind_54	Ind_56	Ind_57	Ind_58	Ind_60	Ind_61	Ind_62	Ind_65	Ind_67
Expt1			2.57877	2.03446	2.01502	2.01502	2.44269	2.2483	3.95899	2.28717	3.3758	3.23972	2.65653	3.12308	3.76459	3.57019	3.99787	2.18998	3.35636	4.03675	4.34778	3.06476	1.9567	3.0842	2.83149	2.07334	3.29804	3.22028	3.66739	4.28946	2.53989	2.42325	2.71485	2.2483	3.53131	3.473	1.99558	2.65653	1.72342	3.20084	1.84006	2.34549	2.71485	4.4061	3.00644	2.94812	1.60679	2.52045	2.77317
Expt2			2.63359	3.11233	3.93302	2.5481	2.83876	2.39422	4.18949	3.57397	3.67655	3.81334	3.57397	2.80457	4.01851	3.65946	3.93302	2.18905	3.88173	3.21491	3.88173	3.16362	2.70198	3.72785	3.83043	2.13776	2.63359	2.80457	3.98431	4.0869	3.06103	2.5994	2.75327	3.06103	3.06103	4.0869	2.44552	3.06103	3.21491	4.18949	2.70198	2.25744	3.77914	4.0698	3.02684	3.72785	2.39422	2.66779	2.66779
Joined			2.53921	2.53921	3.01281	2.19661	2.58959	2.22684	4.17161	2.94227	3.56702	3.5771	3.13373	2.92212	3.97008	3.65771	4.04062	2.07569	3.67786	3.63755	4.19176	3.1035	2.25707	3.4461	3.37556	1.985	2.91204	2.9725	3.89954	4.28245	2.77097	2.43845	2.68028	2.61982	3.28488	3.85924	2.12607	2.83143	2.43845	3.77863	2.19661	2.19661	3.28488	4.33284	2.99266	3.37556	1.89431	2.52914	2.66013
S01_264172	1	0	A	A	B	H	A	A	H	H	B	B	H	B	A	A	B	H	H	H	H	H	H	H	H	A	A	B	H	H	B	H	H	B	A	H	H	H	B	H	H	H	H	B	A	B	H	A	A
S01_292230	1	2.521	A	A	B	H	A	A	H	H	B	B	H	B	A	A	B	H	H	H	A	A	H	H	H	A	A	B	H	H	B	H	H	B	A	H	H	H	B	H	H	B	H	H	H	B	H	A	H
S01_342005	1	5.272	A	A	B	H	A	A	H	H	B	B	H	B	A	A	B	H	H	H	H	H	H	H	H	A	A	B	H	H	B	H	H	B	A	H	H	H	B	H	H	B	H	H	H	B	H	A	H
S01_651941	1	8.6	A	A	B	H	H	A	H	H	B	B	H	B	A	A	B	H	H	H	H	H	H	H	H	A	A	B	H	H	B	A	H	H	A	H	H	H	B	H	H	B	H	H	H	B	H	A	H
S01_878218	1	11.264	A	H	B	H	A	A	H	H	B	B	H	B	A	A	B	H	H	H	H	A	H	H	H	A	A	B	H	H	B	H	H	H	A	H	H	H	B	H	H	B	H	H	H	B	H	A	H
S01_2899131	1	23.7	A	B	B	H	H	H	H	B	H	B	H	B	H	A	H	H	H	A	A	A	H	H	A	A	A	H	H	A	B	H	H	B	A	H	H	B	B	H	H	B	H	H	B	B	B	A	B
S01_3540261	1	28.146	A	B	B	H	H	H	H	H	A	H	H	B	A	A	H	H	H	A	A	A	H	H	A	A	A	H	H	A	B	H	H	B	A	H	H	B	B	H	H	H	H	H	B	B	B	A	B
S01_3555041	1	28.709	A	B	B	H	H	H	H	H	A	H	H	B	A	A	H	H	H	A	A	A	B	H	A	A	A	H	H	A	B	H	H	B	A	H	H	B	B	H	H	H	H	H	B	B	B	A	B
S01_3941497	1	30.12	A	B	B	H	H	H	H	H	A	H	H	B	A	A	H	H	H	A	A	A	H	H	A	A	A	H	H	A	B	H	H	H	A	H	H	B	B	H	H	H	H	H	B	B	B	A	B
S01_3824950	1	30.977	A	B	B	H	H	H	H	H	A	H	H	B	A	A	H	H	H	A	A	A	H	H	A	A	A	H	H	A	B	H	H	H	A	H	H	B	B	H	H	B	H	H	B	B	B	A	B
S01_3854298	1	31.064	A	B	B	H	H	H	H	H	A	H	H	B	A	A	H	H	H	A	A	A	H	H	A	A	A	H	H	A	B	H	H	H	A	H	H	B	B	H	H	H	H	H	B	B	B	A	B
S01_3941557	1	32.031	A	B	B	H	H	H	H	H	A	H	H	B	A	A	H	H	H	A	A	A	H	H	A	A	A	H	H	A	B	H	H	H	A	H	H	B	B	H	H	H	H	H	B	B	B	A	B
S01_4100519	1	32.992	A	B	B	H	H	H	H	H	A	H	H	B	A	A	H	H	H	A	A	A	H	H	A	A	A	H	H	A	B	H	H	H	A	H	H	B	B	H	H	B	H	H	B	B	B	A	B
S01_4396422	1	33.751	A	B	B	H	H	H	H	H	A	H	H	B	A	A	H	H	H	A	A	A	H	H	A	A	A	H	H	A	B	H	H	H	A	H	H	B	B	H	H	H	H	H	B	B	B	A	B
S01_4396467	1	33.849	A	B	B	H	A	H	H	H	A	H	H	B	A	A	H	H	H	A	A	A	H	H	A	A	A	H	H	A	B	H	H	H	A	H	H	B	B	H	H	H	H	H	B	B	B	A	B
S01_4978319	1	36.818	H	B	H	H	H	H	A	A	A	B	H	B	A	A	H	H	H	A	A	A	H	H	A	A	A	H	H	A	B	B	B	B	A	H	H	B	H	H	H	B	B	H	B	B	B	A	B
S01_4728427	1	36.819	A	B	B	H	A	H	A	A	A	H	H	B	A	A	H	H	H	A	A	A	H	H	A	A	A	H	H	A	B	B	H	H	A	H	H	B	B	H	H	H	H	H	B	B	B	A	B
S01_4813406	1	36.915	A	B	B	H	H	H	A	A	A	H	H	B	A	A	H	H	H	A	A	A	H	H	A	A	A	H	H	A	B	H	H	H	A	H	H	B	B	H	H	B	H	H	B	B	B	A	B
S01_4853669	1	37.491	A	B	H	H	H	H	A	A	A	H	H	B	A	A	H	H	H	A	A	A	H	H	A	A	A	H	H	A	B	H	H	H	A	H	H	B	B	H	H	H	H	H	B	B	B	A	B
S01_4747330	1	37.642	A	B	B	H	H	H	A	A	A	H	H	B	A	A	H	H	H	A	A	A	H	H	A	A	A	H	H	A	B	H	H	H	A	H	H	B	B	H	H	H	H	H	B	B	B	A	B
S01_5458382	1	42.854	H	B	H	H	H	H	A	A	A	H	H	B	A	A	B	H	H	A	A	A	H	B	A	A	A	H	B	A	B	H	H	H	A	H	H	B	B	H	H	H	H	H	H	B	B	A	B
S01_5661252	1	43.507	H	H	H	B	H	H	A	A	A	H	H	H	A	A	B	H	A	A	A	A	A	B	A	A	A	H	B	A	B	B	H	H	A	H	H	B	B	H	H	H	H	H	B	B	B	A	B
S01_5684499	1	44.71	H	B	H	H	H	H	A	A	A	H	H	H	A	A	B	H	H	A	A	A	H	B	A	A	A	H	B	A	B	H	H	B	A	H	H	B	B	H	H	H	H	H	B	B	B	A	B
S01_5775400	1	45.478	H	B	H	H	H	H	A	A	A	H	H	H	A	A	B	H	H	A	A	A	H	B	A	A	A	H	B	A	B	H	H	H	A	H	H	B	B	H	H	H	H	H	B	B	B	A	B
S01_5924469	1	46.202	H	B	H	H	H	H	A	A	A	H	H	H	A	A	B	H	H	A	A	A	H	B	A	A	A	H	B	A	B	B	H	B	A	H	H	B	B	H	H	B	H	H	B	B	B	A	B
S01_6031623	1	47.024	H	B	H	H	H	H	A	A	A	H	H	H	A	A	B	H	H	A	A	A	H	B	A	A	A	H	B	A	B	B	H	H	A	H	H	B	B	H	H	H	H	H	B	B	B	A	B
S01_6336819	1	48.392	B	B	H	H	H	H	A	A	A	H	H	H	A	A	B	H	H	A	A	A	H	B	A	A	A	H	B	A	B	B	H	B	A	H	H	B	B	H	H	H	H	H	B	B	B	A	B
S01_6488562	1	48.974	B	B	H	H	H	H	A	A	A	H	H	H	A	A	B	H	H	A	A	A	H	B	A	A	A	H	H	A	B	B	H	H	A	H	H	B	B	H	H	H	H	H	B	B	B	A	B
S01_6488479	1	49.223	B	B	H	H	H	H	A	A	A	H	H	H	H	A	B	H	H	A	A	A	H	B	A	A	A	H	B	A	B	H	H	H	A	H	H	B	B	H	H	H	H	H	B	B	B	A	B
S01_7113657	1	51.66	B	B	B	H	H	H	A	A	A	H	H	H	A	A	B	H	H	A	H	A	H	B	A	A	A	H	B	A	B	B	H	H	A	H	H	B	B	H	H	B	H	H	B	B	B	A	B
S01_7032527	1	52.568	B	B	H	H	H	H	A	A	A	H	H	H	A	A	B	H	H	A	H	A	H	B	A	A	A	H	B	A	B	H	H	H	A	H	H	B	B	H	H	B	H	H	B	B	B	A	B
S01_7201395	1	52.829	B	B	H	H	H	H	A	A	A	H	H	H	A	A	B	H	H	A	H	A	H	B	A	A	A	H	B	A	B	B	H	H	A	H	H	B	B	H	H	B	H	H	B	B	B	A	B
S01_7557354	1	54.095	B	B	H	H	H	H	A	A	A	H	H	H	A	A	B	H	H	A	H	A	H	H	A	A	A	H	B	A	H	B	H	H	A	H	H	B	B	H	H	B	H	A	H	B	B	A	B
S01_7381642	1	54.22	B	B	H	H	H	H	A	A	A	H	H	H	A	A	B	H	H	A	H	A	H	H	A	A	A	H	B	A	H	H	H	H	A	H	H	B	B	H	H	B	H	H	B	B	B	A	B
S01_7557230	1	54.55	B	B	H	H	H	H	A	A	A	H	H	H	A	A	B	H	H	A	H	A	H	H	A	A	A	H	B	A	H	H	H	H	A	H	H	B	B	H	H	H	H	A	B	B	B	A	B
S01_7542339	1	54.957	B	B	H	H	H	H	A	A	A	H	H	H	A	A	B	H	H	A	H	A	H	H	A	A	A	H	B	A	H	H	H	H	A	H	H	B	B	H	H	B	H	A	B	B	B	A	B
S01_7489567	1	55.126	B	B	H	H	H	H	A	A	A	H	H	H	A	A	B	H	H	A	H	A	H	H	A	A	A	H	B	A	H	B	H	B	A	H	H	B	B	H	H	H	H	H	B	B	B	A	B
S01_7706356	1	55.824	B	B	H	H	H	H	A	A	A	H	H	H	A	A	B	H	H	A	H	A	H	H	A	A	A	H	B	A	H	H	H	B	A	H	H	B	B	H	H	H	H	A	B	B	B	A	B
S01_8039465	1	57.286	B	B	H	H	H	H	A	A	A	H	H	H	A	A	B	H	H	A	H	A	H	H	A	A	A	H	B	A	H	H	A	H	A	H	H	B	B	H	H	H	H	A	B	B	B	A	B
S01_8186534	1	58.713	B	B	H	H	H	A	A	A	A	H	H	H	A	A	B	H	H	A	H	A	H	H	A	A	A	H	B	A	H	H	H	B	H	H	H	B	B	H	H	H	H	A	B	B	B	A	B
S01_8229901	1	59.63	B	B	H	B	H	A	A	A	A	H	H	H	A	A	B	H	H	A	H	A	H	H	A	A	A	H	B	A	H	H	H	B	H	H	H	B	B	H	H	B	H	A	B	B	B	A	B
S01_8434488	1	59.992	B	B	H	B	H	A	A	A	A	H	H	H	A	A	B	H	H	A	H	A	H	H	A	A	A	H	B	A	H	B	H	B	H	H	H	B	B	H	H	B	A	A	B	B	B	A	H
S01_8399096	1	60.117	B	B	H	B	H	A	A	A	A	H	H	H	A	A	B	H	H	A	H	A	H	H	A	A	A	H	B	A	H	B	H	H	H	H	H	B	B	H	H	H	A	A	B	B	B	A	B
S01_8459252	1	60.597	B	B	H	B	H	A	A	A	A	H	H	H	A	A	B	H	H	A	H	A	H	H	A	A	A	H	B	A	H	H	H	B	H	H	H	B	B	H	H	B	A	A	B	B	B	A	B
S01_8477698	1	61.021	B	B	H	B	H	A	A	A	A	H	H	H	A	A	B	H	H	A	H	A	H	H	A	A	A	H	B	A	H	H	H	B	H	H	H	B	B	H	H	H	A	A	B	B	B	A	B
S01_8497289	1	61.331	B	B	H	B	H	A	A	A	A	H	H	H	A	A	B	H	H	A	H	A	H	H	A	A	A	H	B	A	H	H	H	B	H	H	H	B	B	H	H	B	A	A	B	B	B	A	B
S01_8515058	1	61.477	B	H	H	B	H	A	A	A	A	H	H	H	A	A	B	H	H	A	H	A	H	H	A	A	H	H	B	A	H	H	H	B	H	H	H	B	B	H	H	H	A	A	B	B	B	A	B
S01_8661430	1	62.81	B	B	H	B	H	A	A	A	A	H	H	H	A	A	B	H	H	A	H	H	H	H	A	A	A	H	B	A	H	H	H	B	H	H	H	B	B	H	H	B	A	A	B	B	B	A	B
S01_8663442	1	63.032	B	B	H	B	H	A	A	A	A	H	H	H	A	A	B	H	H	A	H	H	H	H	A	A	A	H	B	A	H	H	H	H	H	H	H	B	B	H	H	B	A	A	B	B	B	A	B
S01_9060261	1	64.565	H	B	A	B	H	A	A	A	A	H	H	H	A	A	B	H	H	A	H	H	H	H	A	A	A	H	B	A	H	H	H	B	H	H	H	B	B	H	H	B	A	A	B	B	B	A	B
S01_9192768	1	65.208	H	B	A	B	H	A	A	A	A	H	H	H	A	A	B	H	H	A	H	H	H	H	A	A	A	H	B	A	H	H	H	H	H	A	H	B	B	H	A	H	A	A	B	H	B	A	B
S01_9186237	1	65.437	H	B	A	B	A	A	A	A	A	B	H	H	A	A	B	H	H	A	H	H	H	H	A	A	A	H	B	A	H	H	H	H	H	H	H	B	B	H	A	H	A	A	B	B	B	A	B
S01_9166549	1	65.685	H	B	A	B	H	A	A	A	A	H	H	H	A	A	B	H	H	A	H	H	H	H	A	A	A	H	B	A	H	H	H	H	H	H	H	B	B	H	A	B	A	A	H	B	B	A	B
S01_9166540	1	65.769	H	B	A	B	H	A	A	A	A	H	H	H	A	A	B	H	H	A	H	H	H	H	A	A	A	H	B	A	H	B	H	H	H	H	H	B	B	H	A	B	A	A	B	B	B	A	B
S01_9369722	1	66.049	H	B	A	B	H	A	A	A	A	H	H	H	A	A	B	H	H	A	H	H	H	H	A	A	A	H	B	A	H	H	H	H	H	H	H	B	B	H	A	B	A	A	B	B	B	A	B
S01_10131251	1	68.116	H	B	A	B	H	A	A	A	A	H	H	H	A	A	B	A	A	A	H	H	H	H	A	A	A	B	B	A	H	H	H	H	H	B	H	B	B	H	A	B	A	H	B	B	B	A	B
S01_9863753	1	68.168	H	B	A	B	H	A	A	A	A	H	H	H	A	A	B	A	H	A	H	H	H	H	A	A	A	H	B	A	H	H	H	H	H	H	H	B	B	H	A	B	A	H	B	B	B	A	B
S01_9861671	1	68.168	H	B	A	B	H	A	A	A	A	H	H	H	A	A	B	A	H	A	H	H	H	H	A	A	A	H	B	A	H	B	H	H	H	H	H	B	B	H	A	B	A	H	B	B	B	A	B
S01_9879123	1	68.316	H	B	A	B	H	A	A	A	A	H	H	H	A	A	B	A	H	A	H	H	H	H	A	A	A	H	B	A	H	B	H	H	H	H	H	B	B	H	A	B	A	H	B	B	B	A	B
S01_9862563	1	68.569	H	B	A	B	A	A	A	A	A	H	H	H	A	H	B	A	H	A	H	H	H	H	A	A	A	H	B	A	H	H	H	A	H	H	H	B	B	H	A	B	A	H	B	B	B	A	B
S01_10131271	1	69.027	H	B	A	B	H	A	A	A	A	H	H	H	A	A	B	A	H	A	H	H	H	H	A	A	A	H	B	A	H	H	H	H	H	H	H	B	B	H	A	B	A	H	B	B	B	A	B
S01_10450839	1	70.789	H	B	A	B	H	A	A	A	A	H	H	H	A	A	B	A	A	A	H	H	H	H	A	A	A	H	B	H	H	H	H	H	H	H	H	B	B	A	H	B	A	H	B	B	B	A	B
S01_10603860	1	72.066	H	B	A	B	H	A	A	A	A	H	H	H	A	A	B	A	H	A	H	H	H	H	A	A	A	H	B	H	H	H	A	H	H	H	H	B	B	A	A	B	A	H	B	B	B	A	H
S01_10745152	1	72.359	H	B	A	B	H	A	A	A	A	H	H	H	A	A	B	A	H	A	H	H	H	H	A	A	A	H	B	H	H	H	A	H	H	H	H	B	B	A	H	B	A	H	B	B	B	A	B
S01_10750974	1	72.47	H	B	A	B	H	A	A	A	A	H	H	H	A	A	B	A	H	A	H	H	H	H	A	A	A	H	B	H	H	H	A	H	H	H	H	B	B	A	A	B	A	H	B	B	B	A	B
S01_10791550	1	72.621	H	B	A	B	H	A	A	A	A	H	H	H	A	A	B	A	H	A	H	H	H	H	A	A	A	H	B	H	H	H	A	H	H	H	H	B	B	A	A	B	A	H	B	B	B	A	H
S01_11074888	1	73.085	H	B	A	B	A	A	A	A	A	H	H	H	A	A	B	A	H	A	H	H	H	H	A	A	A	H	B	B	H	H	A	H	H	H	H	B	B	A	A	B	A	H	B	B	B	A	B
S01_11349880	1	73.718	H	B	A	B	H	A	A	A	A	H	H	H	A	A	B	A	H	A	H	H	H	H	A	A	A	H	B	B	H	H	A	H	H	H	H	B	B	A	A	B	A	H	B	B	B	A	B
S01_11529859	1	74.95	H	B	A	B	H	A	A	A	A	H	H	H	A	A	B	A	H	A	H	H	H	H	A	A	A	H	B	B	H	B	A	B	H	H	H	B	B	A	A	B	A	H	B	B	B	A	B
S01_11496482	1	75.593	H	B	A	B	A	A	A	A	A	H	H	B	A	A	B	A	H	A	H	H	H	H	A	A	A	H	B	B	H	H	A	H	H	H	H	B	B	A	A	B	A	H	B	B	B	A	B
S01_13891216	1	77.26	H	B	A	B	H	A	H	A	A	H	H	H	A	A	B	A	H	A	H	A	H	H	A	A	A	H	B	B	H	H	A	H	H	H	H	B	B	A	H	B	A	H	B	B	B	A	B
S01_12818705	1	77.387	H	B	A	B	H	A	H	A	A	H	H	H	A	A	B	A	H	A	H	H	H	H	A	A	A	H	B	B	H	H	A	H	H	H	H	B	B	A	A	B	A	H	B	B	B	A	B
S01_13573954	1	77.823	H	B	A	B	H	A	H	A	A	H	H	H	A	A	B	A	A	A	H	H	H	H	A	A	A	H	B	B	H	H	A	H	H	H	H	B	B	A	H	B	A	H	B	B	B	A	B
S01_13764666	1	78.062	H	B	A	B	A	A	H	A	A	H	H	H	A	A	B	A	A	A	H	H	H	H	A	A	A	H	B	B	H	H	A	H	H	H	H	B	B	A	A	B	A	H	B	B	B	A	B
S01_13600191	1	78.161	H	B	A	B	H	A	H	A	A	H	H	H	A	A	B	A	H	A	H	H	H	H	A	A	A	H	B	B	H	H	A	H	H	H	H	B	B	A	A	B	A	H	B	B	B	A	B
S01_14565958	1	78.29	H	B	A	B	H	A	H	A	A	H	H	H	A	A	B	A	H	A	H	H	H	H	A	A	A	H	B	B	H	H	A	H	H	H	H	B	B	A	A	B	A	H	B	B	B	A	B
S01_13573973	1	78.443	H	B	A	B	H	A	H	A	A	H	H	H	A	A	B	A	H	A	H	H	H	H	A	A	A	H	B	B	H	H	A	H	H	H	H	B	B	A	A	B	A	H	B	B	B	A	B
S01_15163763	1	79.058	H	B	A	B	H	A	H	A	A	H	H	H	A	H	B	A	H	A	H	H	H	H	A	A	A	H	B	B	H	H	A	H	H	H	H	B	B	A	A	B	A	H	B	B	B	A	B
S01_15365011	1	79.735	H	B	A	B	H	H	H	A	A	H	H	H	A	H	B	A	H	A	H	H	H	H	A	A	A	H	B	B	H	H	A	H	H	H	H	B	B	A	A	H	A	H	B	B	B	A	B
S01_15657052	1	80.205	H	B	A	B	H	A	H	A	A	H	H	H	A	H	B	A	H	A	H	H	H	H	A	A	A	H	B	B	H	H	A	H	H	H	H	B	B	A	H	H	A	H	B	B	B	A	B
S01_15657072	1	80.338	H	B	A	B	H	A	H	A	A	H	H	H	A	H	B	A	H	A	H	H	H	H	A	A	A	H	B	B	H	H	A	H	H	H	H	B	B	A	H	H	A	H	B	B	B	A	B
S01_15531382	1	80.755	H	B	A	B	H	A	H	A	A	H	H	H	A	H	B	A	A	A	H	H	H	H	A	A	A	H	B	B	H	H	A	H	H	H	H	B	B	A	A	H	A	H	B	B	B	A	B
S01_15653180	1	81.366	H	B	A	B	H	A	H	A	A	H	H	H	A	H	B	A	A	A	H	H	H	H	A	A	A	H	B	B	H	H	A	H	H	H	H	B	B	A	A	H	A	H	B	B	B	A	B
S01_17042586	1	84.718	H	B	A	B	H	A	H	A	A	H	H	H	A	H	B	A	H	A	H	H	H	H	A	A	A	H	B	B	H	H	A	H	H	H	H	B	H	A	A	H	A	H	B	H	B	A	B
S01_17417616	1	85.252	H	H	A	B	H	A	H	A	A	H	H	H	A	H	B	A	H	A	H	H	H	H	A	A	A	H	B	B	H	H	A	H	H	H	H	B	H	A	A	H	A	H	B	H	B	A	B
S01_17548217	1	85.908	H	H	A	B	H	A	H	A	A	H	H	H	A	H	B	A	H	A	H	H	H	H	A	A	A	H	B	B	H	H	A	H	H	H	H	B	H	A	A	H	A	H	B	H	B	A	B
S01_17042549	1	86.306	H	B	A	B	H	A	H	A	A	H	H	H	A	H	B	A	H	A	H	A	H	H	A	A	A	A	B	B	H	H	A	H	B	H	H	B	H	A	A	H	A	H	B	H	B	A	B
S01_19025050	1	87.773	A	H	A	B	H	A	H	A	A	H	H	H	A	H	B	A	H	A	H	H	H	H	A	A	A	H	B	B	H	H	A	H	H	H	H	B	H	A	A	H	A	H	B	H	B	A	B
S01_19156701	1	90.534	A	H	A	B	H	A	H	A	A	H	H	H	A	H	B	A	H	H	H	H	B	H	A	A	H	H	B	B	A	H	A	H	H	H	H	B	H	A	A	H	A	H	H	H	B	A	B
S01_24919846	1	92.126	A	H	A	B	H	A	H	A	A	H	H	H	H	H	B	A	H	H	H	H	H	H	A	A	A	H	B	B	H	H	A	H	H	H	H	B	H	A	A	H	A	H	H	B	B	A	B
S01_28447964	1	94.657	A	H	A	B	H	A	H	A	A	H	H	H	A	H	B	A	H	H	H	H	H	H	A	A	A	B	B	B	B	H	A	B	B	H	H	B	H	A	A	H	A	H	H	H	B	A	B
S01_28809258	1	98.352	A	H	A	B	H	A	H	A	A	H	H	H	A	H	B	B	A	A	H	A	A	H	A	A	A	H	B	B	H	B	A	H	H	H	H	B	H	A	A	H	A	H	H	A	B	A	A
S01_29176774	1	99.95	A	H	A	H	H	A	H	A	A	H	H	H	A	H	B	H	A	H	H	A	H	H	A	A	A	H	B	H	H	H	A	H	H	B	B	B	A	A	A	H	A	H	H	H	B	A	H
S01_29342730	1	101.871	A	H	A	H	H	A	H	A	A	H	H	H	A	H	B	H	H	H	H	A	H	H	A	A	A	H	B	B	H	H	A	H	H	H	H	B	A	A	A	H	H	H	H	H	B	A	H
S01_30992172	1	105.432	A	H	H	H	H	A	H	A	A	H	H	B	A	H	B	H	H	A	H	A	H	H	A	A	H	H	H	B	H	H	A	H	A	H	H	B	H	A	A	H	A	H	H	H	B	A	H
S01_31413784	1	106.841	A	H	B	H	A	A	H	A	A	H	H	B	A	A	B	A	H	A	A	A	H	H	A	A	H	H	H	B	H	H	H	H	A	A	H	H	H	A	A	H	A	B	H	H	B	A	H
S01_32937288	1	115.192	H	H	H	H	H	H	H	A	A	H	H	B	A	H	B	H	H	A	H	A	H	H	A	H	H	H	H	H	B	H	H	H	A	H	H	H	H	H	A	H	A	B	H	H	B	A	H
S01_33456707	1	116.219	A	H	B	H	H	H	H	A	A	H	H	B	A	H	B	H	A	A	H	A	H	B	A	H	H	H	B	H	B	B	B	H	A	H	H	H	H	H	A	H	H	B	H	H	B	A	H
S01_33173244	1	117.475	H	H	H	H	H	H	H	A	A	H	H	B	A	H	B	H	H	A	H	A	H	H	A	H	H	H	B	H	B	H	H	H	A	H	H	H	H	H	H	H	H	B	H	H	B	A	H
S01_33275946	1	118.787	H	H	H	H	H	H	H	A	A	H	H	B	A	H	B	H	H	A	H	A	H	H	A	H	H	H	B	H	B	B	B	H	A	H	H	H	H	H	H	H	H	B	H	H	B	A	H
S01_33520562	1	118.967	H	H	H	H	H	H	H	A	A	H	H	B	A	H	B	H	H	A	H	A	H	H	A	H	H	H	B	H	B	B	B	H	A	H	H	H	H	H	H	H	H	B	H	H	B	A	H
S01_33451616	1	119.509	H	H	H	H	H	H	H	A	A	H	H	B	A	H	B	H	H	A	H	A	H	H	A	H	H	H	B	H	B	B	B	H	A	H	H	H	H	H	A	H	H	B	H	H	B	A	H
S01_33450773	1	119.603	H	H	H	H	H	H	H	A	A	H	H	B	A	H	B	H	H	A	H	A	H	H	A	H	H	H	B	H	B	B	B	H	A	H	H	H	H	H	A	H	H	B	H	H	B	A	H
S01_33657544	1	120.188	H	H	H	H	H	H	H	A	A	H	H	B	A	H	B	H	H	A	H	A	H	H	A	H	H	H	B	H	B	B	B	H	A	H	H	H	H	H	H	H	H	B	H	H	B	A	H
S01_33707207	1	120.432	H	H	H	H	H	H	H	A	A	H	H	B	A	H	B	H	H	A	H	A	H	H	A	H	H	H	B	H	B	B	B	H	A	H	H	H	H	H	A	H	H	B	H	H	B	A	H
S01_34025159	1	121.796	H	H	H	H	H	H	H	A	A	H	H	B	A	H	B	H	H	A	H	A	H	H	A	H	H	H	B	H	B	B	B	H	A	H	H	H	H	H	A	H	H	B	H	H	B	A	H
S01_34022420	1	121.882	H	H	H	H	H	H	H	A	A	H	H	B	A	H	B	H	H	A	H	A	H	H	A	H	H	H	B	H	B	B	B	H	A	H	H	H	H	H	A	H	H	B	H	H	B	A	H
S01_34042134	1	122.209	H	H	H	H	H	H	H	A	A	H	H	B	A	H	B	H	H	A	H	A	H	H	A	H	H	H	B	H	B	B	B	H	A	H	H	H	H	H	H	H	H	B	H	H	B	A	H
S01_34199466	1	123.007	H	H	H	H	H	H	H	A	A	H	H	B	A	H	B	H	H	A	B	A	H	H	A	H	H	H	B	H	B	B	B	H	A	H	H	H	H	H	H	H	H	B	H	H	B	A	H
S01_34199514	1	123.261	H	H	H	H	H	H	H	A	A	H	H	B	A	H	B	H	H	A	B	A	H	H	A	H	H	H	B	H	B	B	B	H	A	H	H	H	H	H	A	H	H	B	H	H	B	A	H
S01_34224202	1	123.677	H	H	H	H	H	H	H	A	A	H	H	B	A	H	B	H	H	A	B	A	H	H	A	H	H	H	B	H	B	B	B	H	A	H	H	H	H	H	A	H	H	B	H	H	B	A	H
S01_34224262	1	123.83	H	H	H	H	H	H	H	A	A	H	H	B	A	H	B	H	H	A	B	A	H	H	A	H	H	H	B	H	B	B	B	H	A	H	H	H	H	H	A	H	H	B	H	H	B	A	H
S01_34430448	1	125.099	H	H	H	H	H	H	H	A	A	H	H	B	A	H	B	H	H	A	B	H	H	H	A	H	H	H	B	H	B	B	B	H	A	H	H	H	H	H	A	H	A	B	H	H	H	A	B
S01_34546439	1	125.9	H	H	H	H	H	H	H	A	A	H	H	B	A	A	B	H	H	A	B	H	H	H	A	H	A	H	B	H	B	B	B	H	A	H	H	H	H	H	A	H	H	B	H	H	H	A	B
S01_34395642	1	125.905	H	H	H	H	H	H	H	A	A	H	H	B	A	H	B	H	H	A	B	H	H	H	A	H	H	H	B	H	B	B	B	H	A	H	H	H	H	H	H	H	H	B	H	H	H	A	B
S01_34414800	1	125.91	H	H	H	H	H	H	H	A	A	H	H	B	A	H	B	H	H	A	B	H	H	H	A	H	H	H	B	H	B	B	B	H	A	H	H	H	H	H	A	H	H	B	H	H	H	A	B
S01_34430529	1	126.025	H	H	H	H	H	H	H	A	A	H	H	B	A	H	B	H	H	A	B	H	H	H	A	H	H	H	B	H	B	B	B	H	A	H	H	H	H	H	A	H	H	B	H	H	H	A	B
S01_34489331	1	126.496	H	H	H	H	H	H	H	A	A	H	H	B	A	H	B	H	H	A	B	H	H	H	A	H	H	H	B	H	B	B	B	H	A	H	H	H	H	H	H	H	H	B	H	H	H	A	B
S01_34525969	1	126.8	H	H	H	H	H	H	H	A	A	H	H	B	A	H	B	H	H	A	B	H	H	H	A	H	H	H	B	H	B	B	B	H	A	H	H	H	H	H	A	H	H	B	H	H	H	A	B
S01_34525301	1	127.154	H	H	H	H	H	H	H	A	A	H	H	B	A	H	B	H	H	A	B	H	H	H	A	H	H	H	B	H	B	B	B	H	A	H	H	H	H	H	A	H	H	B	H	H	H	A	B
S01_34546541	1	127.287	H	H	H	H	H	H	H	A	A	H	H	B	A	H	B	H	H	A	B	H	H	H	A	H	H	H	B	H	B	B	B	H	A	H	H	H	H	H	A	H	H	B	H	H	H	A	B
S01_34641721	1	127.55	H	H	H	H	H	H	H	A	A	H	H	B	A	H	B	H	H	A	B	H	H	H	A	H	H	H	B	H	B	B	B	H	A	H	H	H	H	H	A	H	H	B	H	H	H	A	B
S01_34791196	1	127.939	H	H	H	H	H	H	H	A	A	H	H	B	A	H	B	H	H	A	B	H	H	B	A	H	H	H	B	H	B	B	B	H	A	H	H	H	H	H	A	H	H	B	H	H	H	H	B
S01_34703003	1	128.213	H	H	H	H	H	H	H	A	A	H	H	B	A	H	B	H	H	A	B	H	H	H	A	H	H	H	B	H	B	B	B	H	A	H	H	H	H	H	A	H	H	B	H	H	H	H	B
S01_34791263	1	128.51	H	H	H	H	H	H	H	A	A	H	H	B	A	H	B	H	H	A	B	H	H	H	A	H	H	H	B	H	B	B	B	H	A	H	H	H	H	H	A	H	H	B	H	H	H	H	B
S01_34853027	1	128.764	H	H	H	H	H	H	H	A	A	H	H	B	A	H	B	H	H	A	B	H	H	H	A	H	H	H	B	H	B	B	B	H	A	H	H	H	H	H	A	H	H	B	H	H	H	H	B
S01_34919804	1	129.43	H	H	A	H	H	H	H	A	A	H	H	B	A	H	B	A	H	A	B	H	H	H	A	H	H	H	B	H	B	B	B	H	A	H	H	H	H	H	A	H	H	B	H	H	H	H	B
S01_34986639	1	129.889	H	H	A	H	H	H	H	A	A	H	H	B	A	H	B	A	H	A	B	H	H	H	A	H	H	H	B	H	B	B	B	H	A	H	H	H	H	H	A	H	H	B	H	H	H	H	B
S01_35022089	1	129.951	H	H	A	H	H	H	H	A	A	H	H	B	A	H	B	A	H	A	B	H	H	H	A	H	H	H	B	H	B	B	B	H	A	H	H	H	H	H	A	H	H	B	H	H	H	H	B
S01_35057836	1	130.137	H	H	A	H	H	H	H	A	A	H	H	B	A	H	B	A	H	A	B	H	H	H	A	H	H	H	B	H	B	B	B	H	A	H	H	H	H	H	H	H	H	B	H	H	H	H	B
S01_35063716	1	130.49	H	H	A	H	H	H	H	A	A	H	H	B	A	H	B	A	H	A	B	H	H	H	A	H	H	H	B	H	B	B	B	H	A	H	H	H	H	H	H	H	H	B	H	H	H	H	B
S01_35022514	1	131.5	H	H	A	H	B	H	H	A	A	H	H	B	A	H	B	A	H	A	B	H	H	H	A	H	H	A	B	H	B	B	B	H	A	H	H	H	H	H	A	H	H	B	H	H	B	H	B
S01_35271941	1	131.81	H	H	A	H	H	H	H	A	A	H	H	B	A	H	B	A	H	A	B	H	H	H	A	H	H	H	B	H	B	B	B	H	A	H	H	H	H	H	H	H	H	B	H	H	H	H	B
S01_35063774	1	132.064	H	H	A	H	H	H	H	A	A	H	H	B	A	H	B	A	A	A	B	H	H	H	A	H	H	H	B	H	B	B	B	H	A	H	A	H	H	H	H	H	H	B	A	H	H	H	B
S01_35385209	1	133.545	H	H	A	H	H	H	H	A	A	H	H	B	A	H	B	A	H	A	B	H	H	H	A	H	H	H	B	H	B	B	B	H	A	H	H	H	H	H	A	H	H	B	H	H	H	H	B
S01_35422823	1	133.747	H	B	A	H	A	H	H	A	A	H	A	B	A	H	B	H	H	A	B	H	A	H	A	H	H	H	B	H	H	B	B	H	A	H	H	H	H	H	A	H	H	B	H	H	H	H	B
S01_35470383	1	133.918	H	H	A	H	H	H	H	A	A	H	H	B	A	H	B	A	H	H	B	H	H	H	A	H	H	H	B	H	B	B	B	H	A	H	H	H	H	H	A	H	H	B	H	H	H	H	B
S01_35486149	1	134.144	H	H	A	H	H	H	H	A	A	H	H	B	A	H	B	A	H	H	B	H	H	H	A	H	H	H	B	H	B	B	B	H	A	H	H	H	H	H	A	H	H	B	H	H	H	H	B
S01_35627414	1	135.763	H	H	A	H	H	H	H	A	A	H	H	B	A	A	H	A	H	H	B	H	H	H	A	H	H	H	B	H	B	B	B	H	A	H	H	H	H	H	A	H	H	B	H	H	H	H	B
S01_35919981	1	136.301	H	H	A	H	H	H	H	A	A	H	B	B	A	A	H	A	H	H	B	H	H	H	A	H	H	H	B	H	B	B	B	H	A	H	H	H	H	H	A	H	H	B	H	H	H	H	B
S01_35789360	1	136.604	H	H	A	H	H	H	H	A	A	H	B	B	A	A	H	A	A	H	B	H	H	H	A	H	H	H	B	H	B	B	B	H	A	H	H	H	H	H	H	H	H	B	H	H	H	H	B
S01_36393298	1	140.453	H	H	A	H	H	H	H	A	A	H	B	B	A	A	H	A	H	H	B	H	H	H	A	H	H	H	B	H	B	B	B	H	A	H	H	H	H	H	A	H	H	B	H	H	H	H	B
S01_36447075	1	140.712	H	H	A	H	H	H	H	A	A	H	B	B	A	A	H	A	H	H	B	H	H	H	A	H	H	H	H	H	B	H	H	H	A	A	H	H	H	H	A	H	H	B	H	H	H	H	B
S01_36495865	1	140.934	H	H	A	H	H	H	H	A	A	H	B	B	A	A	H	A	H	H	B	H	H	H	A	H	H	H	H	H	B	H	H	H	A	A	H	H	A	H	A	H	H	B	H	H	H	H	B
S01_36786412	1	143.147	H	H	A	H	H	H	H	A	A	H	B	B	A	A	H	A	H	H	B	H	H	H	H	A	H	H	H	H	B	H	H	H	A	A	H	H	A	H	A	H	H	B	A	H	H	H	B
S01_37037783	1	145.079	H	H	A	H	H	H	H	A	A	H	B	B	A	A	H	A	H	H	B	H	H	H	H	A	H	H	H	A	B	H	H	H	A	A	H	H	A	H	A	H	H	B	A	H	H	H	B
S01_37303487	1	145.467	H	H	A	H	H	H	H	A	A	H	B	B	A	A	H	A	H	H	B	H	H	H	H	A	H	H	H	H	B	H	H	H	A	A	H	H	A	H	A	H	H	B	A	H	H	H	B
S01_37233798	1	145.591	H	H	A	H	H	H	H	A	A	H	B	B	A	A	H	A	H	H	B	H	H	H	H	A	H	H	H	H	B	H	H	H	A	A	H	H	A	H	A	H	H	B	A	H	H	H	B
S01_37123057	1	145.767	H	H	A	H	H	H	H	A	A	H	B	B	A	A	H	A	H	H	B	H	H	H	H	A	H	H	H	H	B	H	H	H	A	A	H	H	A	H	A	H	H	B	A	H	H	H	B
S01_37543681	1	146.466	H	H	A	H	H	H	H	A	A	H	B	B	A	A	H	A	H	H	B	H	H	H	H	A	H	H	H	H	B	H	H	H	A	A	B	H	A	H	H	H	H	B	A	B	H	H	B
S01_37439441	1	146.99	H	H	A	H	H	H	H	A	A	H	B	B	A	A	H	A	A	H	B	H	H	H	H	A	H	H	A	H	B	B	H	H	A	A	H	A	A	H	A	H	H	H	A	H	H	H	B
S01_37644409	1	147.961	H	H	A	H	H	H	H	A	A	H	B	H	A	A	H	A	H	H	B	H	H	H	H	A	H	H	H	H	B	H	H	H	A	A	H	H	A	H	H	H	H	B	A	H	H	H	B
S01_37772938	1	148.564	H	H	A	H	H	H	H	A	A	H	B	H	A	A	H	A	H	H	B	H	H	H	H	A	H	H	A	H	B	H	H	H	A	A	H	H	A	H	A	H	H	B	A	H	H	H	B
S01_37800296	1	148.873	H	H	A	H	H	H	H	A	A	H	B	H	A	A	H	A	H	H	B	H	H	H	H	A	H	H	A	H	B	H	H	H	A	A	H	H	A	H	A	H	H	B	A	H	H	H	B
S01_37979400	1	149.118	H	H	A	H	H	H	H	A	A	H	B	H	A	A	H	A	H	H	B	H	H	H	H	A	H	H	A	H	B	B	H	H	A	A	H	H	A	H	A	H	H	B	A	H	H	H	B
S01_37850951	1	149.287	H	H	A	H	H	H	H	A	A	H	B	H	A	A	H	A	H	H	B	H	H	H	H	A	H	H	A	H	B	B	H	H	A	A	H	H	A	H	H	H	H	B	A	H	H	H	B
S01_38056564	1	149.826	H	H	A	H	H	H	H	A	A	H	B	H	A	A	H	A	H	H	B	H	H	H	H	A	H	H	A	H	B	B	H	H	A	A	H	H	A	H	A	H	H	B	A	H	H	H	B
S01_38112114	1	150.229	H	H	A	H	H	H	H	A	A	H	B	H	A	A	H	A	H	H	B	H	H	H	H	A	H	H	A	H	B	B	H	H	A	A	H	H	A	H	H	H	H	B	A	H	H	H	B
S01_38133069	1	150.565	H	H	A	H	H	H	H	A	A	H	B	H	A	A	H	A	H	H	B	H	H	H	H	A	H	H	A	H	B	H	H	H	A	A	H	H	A	H	H	H	H	B	A	H	H	B	B
S01_37156683	1	150.583	H	H	A	H	B	H	H	A	A	H	B	B	A	A	H	A	H	H	B	H	H	H	H	A	H	H	H	H	B	B	H	H	A	A	H	H	A	H	H	A	A	B	A	H	H	H	B
S01_38191093	1	151.876	H	H	A	H	H	H	H	A	A	H	B	H	A	A	H	A	H	H	B	H	H	H	H	A	H	H	A	H	B	B	H	H	H	A	H	H	A	H	A	H	H	B	A	H	H	B	B
S01_37849381	1	155.625	B	H	A	H	B	H	H	A	A	H	B	H	A	H	H	A	H	H	B	H	H	H	B	A	B	H	A	H	B	B	H	H	A	A	H	H	A	H	H	H	B	B	A	H	B	H	B
S01_39030933	1	161.733	H	B	A	H	H	H	H	A	A	A	B	H	A	A	H	H	H	A	B	H	A	A	A	A	B	H	A	H	B	H	H	A	A	A	H	H	A	H	A	A	H	H	A	H	A	B	H
S02_88458	2	0	H	H	H	A	B	B	H	H	A	B	H	A	B	A	H	H	H	H	H	H	H	H	B	H	B	A	B	A	H	H	A	B	A	A	B	H	H	B	H	B	A	B	H	B	A	B	B
S02_621021	2	3.456	H	A	H	A	B	B	H	H	A	H	H	A	B	A	H	H	H	H	A	H	H	H	B	H	B	A	B	A	H	H	A	B	H	A	H	H	H	B	A	H	A	B	A	H	A	B	B
S02_426497	2	4.969	H	H	H	A	B	B	H	H	A	H	H	A	B	A	H	H	A	H	A	H	H	H	B	H	B	A	B	A	B	H	A	B	A	A	H	H	A	B	A	H	A	B	A	H	A	B	B
S02_141317	2	6.073	H	H	H	A	B	B	H	H	A	H	H	A	B	A	A	H	H	H	A	A	H	H	B	H	B	A	B	A	H	H	A	H	A	A	H	H	H	B	A	H	A	B	H	H	A	B	B
S02_426414	2	7.233	H	H	H	A	B	B	H	H	A	H	H	A	B	A	H	H	H	H	A	B	H	H	B	H	B	A	B	A	H	H	A	B	H	A	H	H	H	B	H	H	A	B	A	H	A	B	B
S02_416022	2	7.801	H	H	H	A	B	B	H	H	A	H	H	A	B	A	H	H	H	H	A	H	H	H	B	H	B	A	B	A	H	H	A	B	A	A	H	H	H	B	H	H	A	B	A	H	A	B	B
S02_580286	2	8.522	H	H	H	A	B	B	H	H	A	H	H	A	B	A	H	H	H	H	A	H	H	H	B	H	B	A	B	A	H	H	A	H	A	A	H	H	H	B	H	H	A	B	A	H	A	B	B
S02_673252	2	9.127	H	H	H	A	B	B	H	H	A	H	H	A	H	A	H	H	H	H	A	H	H	H	B	H	B	A	B	A	H	H	H	H	A	A	H	H	H	B	H	H	A	B	A	H	A	B	B
S02_911712	2	10.614	H	H	H	A	B	B	H	H	A	H	H	A	B	A	H	H	H	H	A	H	H	H	B	H	B	A	H	A	H	H	H	B	A	A	H	H	H	B	H	H	A	B	A	H	A	B	B
S02_1045186	2	11.111	H	H	H	A	B	B	H	H	A	H	H	A	B	A	H	H	H	H	A	H	H	H	B	H	B	A	H	A	H	H	H	H	A	A	H	H	H	B	H	H	A	B	A	H	A	B	B
S02_1278448	2	12.946	H	H	H	A	B	B	H	H	A	H	H	A	B	A	H	H	H	H	A	H	H	H	B	H	B	A	H	A	H	H	H	H	A	A	H	H	H	B	H	H	H	B	A	H	A	B	B
S02_1346403	2	13.391	H	H	A	A	B	B	H	H	A	H	H	A	B	A	H	H	H	H	A	H	H	H	B	H	B	A	H	A	H	H	H	H	A	A	H	H	H	B	H	H	H	B	A	H	A	B	B
S02_1405927	2	14.209	H	H	A	A	H	H	H	H	A	H	A	H	B	A	H	H	H	H	A	H	H	H	B	B	B	A	H	A	H	H	H	B	A	A	H	H	H	B	H	H	H	B	A	H	A	B	B
S02_1430715	2	14.903	H	H	A	A	B	H	H	H	A	H	H	A	B	A	H	H	H	H	A	A	H	H	B	H	B	A	H	A	H	A	H	H	A	A	A	H	H	B	H	A	H	B	H	H	A	B	B
S02_1498560	2	15.778	H	H	A	A	B	H	H	H	A	H	H	A	B	A	H	H	H	H	A	H	H	H	B	H	B	A	H	A	H	H	H	H	A	A	H	H	H	B	H	H	H	B	A	H	A	B	B
S02_1783641	2	17.174	H	H	A	A	H	H	H	H	A	H	H	A	B	A	H	H	H	H	A	H	H	H	B	A	B	A	H	A	H	H	H	B	A	A	H	H	H	B	H	H	B	B	A	H	A	B	B
S02_1922131	2	17.879	H	H	A	A	B	H	H	H	A	H	H	A	H	A	H	A	H	B	A	B	H	H	B	A	B	A	H	A	H	H	B	B	H	A	H	H	H	B	H	H	B	B	A	H	A	B	B
S02_2002350	2	19.053	H	H	A	A	H	H	H	H	A	H	H	A	H	A	H	H	H	H	A	H	H	H	B	A	B	A	H	A	H	H	H	H	A	A	H	H	H	B	H	H	B	H	A	H	A	B	B
S02_2309351	2	20.963	H	H	A	A	B	H	H	H	A	H	H	A	H	A	H	H	H	H	A	H	H	H	B	A	B	A	H	A	H	H	H	B	A	A	H	H	H	B	H	H	B	H	A	H	A	B	B
S02_2519585	2	23.176	H	H	A	A	H	H	H	H	A	H	H	A	H	A	A	B	H	H	H	H	H	H	B	A	B	H	H	A	H	H	H	B	A	A	H	H	H	B	H	H	B	H	A	H	A	B	B
S02_2781866	2	23.744	H	H	A	A	H	H	H	H	A	H	H	A	A	A	A	B	H	H	H	H	H	B	B	A	B	H	B	A	H	H	H	H	A	A	H	A	H	B	H	H	B	H	A	H	H	B	B
S02_2655735	2	24.478	H	H	A	A	H	H	H	H	A	H	H	A	H	A	A	B	H	H	H	H	H	B	B	A	B	H	H	A	H	H	H	H	A	A	H	H	H	B	H	H	B	H	A	H	A	B	B
S02_2754860	2	24.827	H	H	A	A	H	H	H	H	A	H	H	A	H	A	A	B	B	H	H	H	H	B	B	A	B	H	H	A	H	B	H	H	A	A	H	H	H	B	A	H	B	H	A	H	A	B	B
S02_2987290	2	26.003	H	H	A	A	H	H	H	H	A	H	H	A	H	H	A	B	H	H	B	H	H	B	B	A	B	H	H	A	H	H	H	H	A	A	H	H	H	B	H	H	B	H	H	H	A	B	B
S02_3037711	2	26.915	H	H	A	A	H	H	H	H	A	H	H	A	H	H	A	B	H	H	H	H	H	B	B	A	B	H	H	H	H	H	H	B	A	A	H	H	H	B	H	H	B	H	H	H	A	B	B
S02_3096619	2	28.282	H	H	A	A	H	H	H	H	A	H	H	A	H	H	A	B	H	H	H	H	H	B	B	A	B	H	H	H	H	H	H	H	A	A	H	H	H	B	H	H	B	H	A	H	A	B	B
S02_3196572	2	28.836	H	H	A	A	B	H	H	H	A	B	H	A	H	H	A	B	B	H	H	H	H	B	B	A	B	H	H	H	H	H	H	B	A	A	H	B	H	B	A	H	B	H	A	H	A	B	B
S02_3331898	2	29.51	H	H	A	A	H	H	H	H	A	H	H	A	H	H	A	B	B	H	H	H	H	B	B	A	B	H	H	H	H	H	H	B	A	A	H	B	H	B	H	H	B	H	A	H	A	B	B
S02_3544973	2	30.134	H	H	A	A	H	H	H	H	A	H	H	A	H	A	A	B	B	H	H	H	H	B	B	A	B	H	A	H	H	H	H	H	A	A	H	H	H	B	H	H	B	H	A	H	A	B	B
S02_3593305	2	30.852	B	H	A	A	B	H	B	H	A	H	H	H	H	B	A	B	H	B	B	H	H	B	B	A	B	B	A	B	H	H	H	B	A	B	H	B	B	B	H	H	B	B	A	B	A	B	B
S02_3721544	2	32.361	H	H	A	A	H	H	H	H	H	H	H	A	B	H	A	B	H	A	H	H	H	B	B	A	B	H	A	H	H	H	H	B	A	H	H	H	H	B	B	H	B	A	A	H	A	B	B
S02_3769207	2	33.313	H	H	A	A	H	H	H	H	H	H	H	A	H	H	A	B	H	A	H	H	H	B	B	A	B	H	A	H	H	H	H	H	A	H	H	H	H	B	H	H	B	H	H	H	A	H	B
S02_3839241	2	33.841	H	H	A	A	H	H	H	H	H	H	H	A	H	H	A	B	B	H	H	H	H	B	B	A	B	H	A	H	H	H	H	B	A	H	H	H	H	B	H	H	B	H	H	H	A	H	B
S02_3839362	2	34.198	B	H	A	A	H	H	H	H	H	H	H	A	H	B	A	B	H	H	H	H	B	B	B	A	B	H	A	H	H	H	H	H	A	H	H	H	H	B	H	H	B	H	A	H	A	H	B
S02_3839408	2	34.432	H	H	A	A	H	H	H	H	H	H	H	A	H	H	A	B	H	H	H	H	H	B	B	A	B	H	A	H	H	H	H	H	A	H	H	H	H	B	H	H	B	H	A	H	A	H	B
S02_3933768	2	35.108	H	H	A	A	H	H	H	H	H	H	H	A	H	H	A	B	H	H	H	H	H	B	B	A	B	H	A	H	H	H	H	H	A	H	H	H	H	B	H	H	B	H	A	H	A	H	B
S02_4006267	2	35.417	H	H	A	A	H	H	A	H	H	H	H	A	H	H	A	B	H	H	H	H	H	B	B	A	B	B	A	H	A	H	H	H	A	H	H	H	H	B	H	H	B	H	A	H	A	H	B
S02_4212495	2	36.133	H	H	A	A	H	A	H	H	H	H	H	A	H	H	A	B	H	H	H	H	H	B	B	A	B	H	A	H	H	H	H	B	A	H	H	B	H	B	H	H	B	H	A	H	A	H	B
S02_4396652	2	36.98	H	H	A	A	H	A	H	H	H	H	H	A	A	H	A	B	H	H	H	H	H	B	B	A	B	H	A	H	H	H	H	H	A	H	H	B	H	B	H	H	B	H	A	H	A	H	B
S02_4474292	2	37.983	H	H	A	A	H	H	H	H	H	H	H	A	A	H	A	B	H	H	H	H	H	B	B	A	B	H	A	B	H	H	B	H	A	H	H	B	H	B	H	H	B	H	A	H	A	H	B
S02_4589525	2	38.716	H	H	A	A	H	A	H	H	H	H	H	A	H	H	A	B	H	H	H	H	H	B	B	A	B	H	A	H	H	H	H	H	A	B	H	B	H	B	H	H	B	H	A	H	A	H	B
S02_4739595	2	39.72	B	H	A	A	H	A	H	H	H	H	H	A	A	H	A	B	H	H	H	H	H	B	B	A	B	H	A	H	H	H	H	H	A	B	H	B	H	B	H	H	B	H	A	H	A	H	B
S02_4850636	2	40.356	H	H	A	A	H	A	H	H	H	H	H	A	A	H	A	B	H	H	H	H	H	B	B	A	B	H	A	H	H	H	H	H	A	B	H	B	H	B	H	H	B	H	A	H	A	H	B
S02_4855971	2	40.702	H	H	A	A	H	A	H	H	H	H	H	A	A	H	A	B	H	H	H	H	H	B	B	A	B	H	A	H	H	H	B	H	A	B	H	B	H	B	H	H	B	H	A	H	A	H	B
S02_5375326	2	43.494	H	H	A	A	H	A	H	A	H	H	H	A	A	H	A	B	B	B	H	A	H	B	B	A	B	A	A	H	H	H	H	B	A	B	H	B	H	B	H	H	B	H	A	B	A	H	B
S02_5386908	2	43.862	H	H	A	A	H	A	H	A	H	H	H	A	A	H	A	B	H	H	H	A	H	B	B	A	B	H	A	H	H	H	H	H	A	B	H	B	H	B	H	H	B	H	A	B	A	H	B
S02_5421300	2	44.489	H	H	A	A	H	A	H	A	H	H	H	A	A	H	A	B	H	H	H	A	H	B	B	A	B	H	A	H	H	H	H	B	A	B	H	B	H	B	H	H	B	H	H	B	A	H	H
S02_5446738	2	44.856	H	H	A	A	H	A	H	A	H	H	H	A	A	H	A	B	B	H	H	A	H	B	B	A	B	H	A	H	H	H	H	H	A	B	H	B	H	B	H	H	B	H	A	B	A	H	H
S02_5707474	2	46.155	H	H	A	A	H	A	H	A	H	H	H	A	A	H	A	B	H	H	H	A	H	B	B	A	B	H	A	H	H	H	H	H	A	B	H	B	H	B	H	H	B	B	A	B	A	H	H
S02_5814937	2	46.994	H	H	A	A	H	A	H	A	H	H	H	A	A	H	A	B	H	H	H	A	H	B	B	A	B	H	A	H	H	H	H	H	A	B	H	B	H	B	H	H	B	B	A	B	A	H	H
S02_6169009	2	48.178	H	H	A	A	H	A	H	A	H	H	H	H	A	H	A	B	H	H	H	A	H	B	B	A	B	H	A	H	H	H	H	H	A	B	A	B	B	B	H	H	B	B	A	B	A	H	H
S02_6472016	2	49.115	H	H	A	A	A	A	H	A	H	H	H	H	A	H	A	B	H	H	H	A	H	B	B	A	B	H	A	H	H	H	H	H	A	B	H	B	H	B	H	H	B	B	A	B	A	H	H
S02_6407816	2	50.08	B	H	A	A	H	A	H	A	H	H	H	H	A	H	A	B	H	A	H	A	A	B	B	A	B	B	A	H	H	H	H	B	A	B	H	B	H	B	H	H	B	B	A	B	A	H	H
S02_6733309	2	51.073	H	H	A	A	H	A	H	A	H	H	H	H	A	H	A	B	H	H	H	A	H	B	B	A	B	H	A	H	A	B	B	H	A	B	H	B	H	B	H	H	B	B	A	B	A	H	H
S02_7175708	2	52.814	H	H	A	A	H	H	H	A	H	H	H	H	H	H	A	B	B	H	H	A	H	B	B	A	H	H	A	H	A	H	B	H	A	B	H	H	H	B	B	H	B	B	A	B	A	H	H
S02_7529304	2	54.132	H	H	A	A	H	A	H	A	H	H	H	H	A	H	A	B	H	A	H	A	H	B	B	A	H	H	A	H	A	B	B	B	A	B	B	H	H	B	B	H	B	B	A	B	A	H	H
S02_7891615	2	55.755	A	B	A	H	H	A	H	A	H	H	H	H	A	H	A	B	H	H	H	A	H	B	B	A	H	H	A	H	A	H	B	B	A	B	B	H	H	B	B	H	B	B	A	B	A	H	H
S02_8034056	2	56.284	A	B	A	A	H	A	B	A	H	H	H	H	A	H	A	B	H	H	H	A	H	B	B	A	H	H	A	H	A	H	B	H	A	B	B	H	H	B	B	H	B	B	A	B	A	H	H
S02_7836238	2	56.722	A	B	A	H	H	A	H	A	H	H	H	H	A	H	A	B	H	H	H	A	H	B	B	A	H	H	A	H	A	H	B	H	A	B	B	H	H	B	B	H	B	B	A	B	A	H	H
S02_8240292	2	57.96	A	B	A	H	H	A	H	A	H	H	H	H	A	H	A	B	H	H	H	A	H	H	B	A	H	H	A	H	A	H	B	B	A	B	B	H	H	B	B	H	B	B	A	B	A	H	H
S02_8362957	2	58.349	A	B	A	H	H	H	H	A	H	H	H	H	A	H	A	B	H	H	H	A	H	H	B	A	H	H	A	H	A	H	B	B	A	B	B	H	H	B	B	H	B	B	A	B	A	H	H
S02_8744356	2	59.327	A	B	A	H	H	A	H	A	H	H	H	H	A	H	A	B	H	H	H	A	H	H	B	A	H	H	A	B	A	H	B	B	A	B	B	H	H	B	B	H	B	B	A	B	A	H	H
S02_8907882	2	60.179	A	B	A	H	H	A	H	A	H	H	H	B	A	H	A	B	H	H	H	A	A	H	B	A	H	H	A	H	A	H	B	H	A	B	B	H	H	B	B	H	B	B	A	B	A	H	H
S02_9089827	2	62.592	A	B	A	H	H	A	H	A	H	H	H	B	A	H	A	B	H	B	H	A	A	H	B	A	H	A	A	H	A	H	B	H	A	B	B	H	H	B	H	H	B	B	A	B	A	H	H
S02_9119590	2	63.026	A	B	A	H	H	H	H	A	H	H	H	B	A	H	A	B	H	B	H	A	A	H	B	A	H	H	A	H	A	H	B	H	A	B	B	H	H	B	B	H	B	B	A	B	A	H	H
S02_9360244	2	63.303	A	B	A	H	H	A	H	A	H	H	H	B	A	H	A	B	H	B	H	A	A	H	B	A	H	H	A	H	A	H	B	H	A	B	B	H	H	B	B	H	B	B	A	B	A	H	H
S02_9446521	2	63.606	A	B	A	H	H	A	H	A	H	H	H	B	A	H	A	B	H	B	H	A	A	H	B	A	H	H	A	H	A	H	B	H	A	B	B	H	H	B	B	H	B	B	A	B	A	H	H
S02_9360202	2	63.911	A	B	A	H	H	A	H	A	H	B	H	B	A	H	A	B	B	B	H	A	A	H	B	A	H	H	A	A	A	H	B	H	A	B	B	H	H	B	B	H	B	B	A	B	A	H	H
S02_9651302	2	64.599	A	B	A	A	H	A	H	A	H	H	H	B	A	H	A	B	B	B	H	A	A	B	B	A	H	H	A	H	A	H	B	H	H	B	H	H	B	B	B	H	B	B	A	B	A	H	H
S02_9180299	2	65.278	A	B	A	H	H	A	A	H	H	H	H	H	A	H	A	B	B	B	H	A	A	H	B	A	H	B	A	H	A	H	B	H	A	B	B	B	H	B	B	H	B	B	A	B	A	H	H
S02_9583581	2	65.871	A	B	A	H	H	A	H	A	H	H	H	B	A	H	A	B	B	B	H	A	A	H	B	A	A	H	A	H	A	A	B	H	A	B	B	H	H	B	B	H	B	B	A	B	A	H	H
S02_10287261	2	66.366	A	B	H	H	A	A	H	A	H	H	H	B	A	H	A	B	H	B	H	A	A	H	B	A	H	H	A	H	A	H	B	H	A	B	H	H	H	B	B	H	B	B	A	B	A	H	H
S02_21047732	2	68.423	A	B	H	H	H	H	H	A	B	H	H	H	A	H	A	B	H	B	H	A	A	H	B	A	H	H	A	H	A	H	B	H	A	B	H	H	H	B	B	H	B	H	A	B	A	H	H
S02_10895688	2	69.117	A	B	H	H	A	A	H	A	H	H	H	B	A	H	A	B	H	B	H	A	A	H	B	A	H	H	A	H	A	H	B	H	A	B	H	H	H	B	B	H	B	B	A	B	A	H	H
S02_10895606	2	69.935	A	B	H	H	A	A	H	A	H	H	H	B	A	H	A	B	H	B	H	A	A	H	B	A	H	H	A	H	A	H	B	A	A	B	H	H	H	H	H	H	B	B	A	B	A	H	H
S02_11867882	2	70.537	A	B	H	H	H	A	H	A	H	H	H	B	A	H	A	B	H	B	H	A	A	H	B	A	H	H	A	H	A	H	B	H	A	B	H	H	H	B	B	H	B	B	A	B	A	H	H
S02_19598779	2	73.407	A	B	H	A	A	H	H	A	B	H	A	H	A	H	A	B	B	B	H	A	A	A	B	A	H	H	A	H	A	H	B	A	A	B	H	H	H	B	B	A	B	H	A	B	A	H	H
S02_28612123	2	85.415	H	B	B	H	A	H	H	H	H	B	H	H	H	H	A	H	H	B	H	A	A	B	H	A	B	H	A	H	A	H	B	H	A	H	H	H	H	B	B	H	B	B	A	B	H	H	H
S02_28585390	2	85.916	H	B	B	H	H	H	H	H	H	B	H	H	H	H	A	H	H	B	H	A	A	B	H	A	H	H	A	H	A	H	B	H	A	H	H	H	H	B	B	B	B	B	A	B	H	H	H
S02_28679566	2	86.615	H	B	B	B	H	H	H	H	H	B	H	H	H	H	A	H	H	B	H	A	A	B	H	A	B	H	A	H	A	H	B	B	A	H	H	H	H	B	B	H	B	B	A	B	H	H	H
S02_28686808	2	87.185	H	B	B	B	H	H	H	H	H	B	H	H	H	H	A	H	B	B	H	A	A	B	H	A	B	H	A	H	A	H	B	B	A	H	H	H	H	B	B	B	B	B	A	B	H	H	H
S02_29356031	2	89.823	B	B	B	B	H	H	H	H	H	B	H	H	H	H	A	H	H	B	H	A	A	B	H	A	B	H	H	H	A	H	B	B	A	H	B	A	H	B	B	H	B	B	A	B	B	B	A
S02_29462541	2	91.399	H	B	B	B	H	H	H	H	H	B	H	H	H	H	A	H	H	B	H	A	A	B	H	A	B	A	H	H	A	H	B	B	A	H	H	H	H	B	B	H	B	B	A	B	B	H	A
S02_29359480	2	92.443	H	B	B	B	A	H	H	H	H	B	H	H	H	H	A	H	H	B	B	A	H	B	H	A	B	H	H	H	A	H	B	B	A	H	H	H	H	B	B	H	B	B	A	B	B	H	H
S02_29240610	2	93.573	H	B	B	B	H	H	H	H	H	B	H	H	H	H	A	H	H	B	H	A	A	B	H	A	B	H	H	H	A	H	B	H	H	H	H	H	H	B	B	H	B	B	A	B	B	H	A
S02_29671272	2	95.644	H	B	B	B	H	H	H	H	H	B	H	H	H	H	H	H	H	B	H	A	A	B	H	A	B	H	H	H	A	H	B	H	A	H	H	H	H	B	B	H	B	B	A	B	H	H	A
S02_30317718	2	101.329	H	B	B	B	H	H	A	H	A	H	H	H	H	H	H	H	B	B	H	H	A	H	H	A	B	H	H	H	A	A	H	H	A	H	H	H	H	B	B	H	B	B	H	B	H	B	A
S02_30415721	2	102.844	H	B	B	B	A	H	H	H	H	H	H	H	H	H	H	H	B	B	H	H	H	H	H	A	B	H	H	H	A	A	H	H	A	H	H	H	H	B	B	A	B	B	H	B	H	H	A
S02_30422683	2	103.744	H	B	B	B	A	A	H	H	H	H	H	H	H	H	H	H	B	B	H	H	A	B	H	A	B	H	H	H	A	H	H	H	A	H	H	H	H	B	B	H	B	B	H	B	H	H	A
S02_30743707	2	105.168	H	B	H	B	A	A	H	H	H	H	H	H	H	A	H	A	B	B	H	H	A	B	H	A	B	H	B	H	A	H	H	H	A	B	H	H	H	B	B	H	B	B	H	B	H	H	A
S02_30573474	2	106.172	H	B	H	B	A	A	H	H	H	H	H	H	H	A	H	H	B	B	H	H	H	B	H	A	B	H	H	H	A	A	H	H	A	H	H	H	H	B	B	H	B	B	B	B	H	H	A
S02_30721614	2	106.686	H	B	A	B	A	H	H	H	H	H	H	H	H	A	H	H	B	B	H	H	H	B	H	A	B	H	H	H	A	H	H	H	A	H	H	H	H	B	B	H	B	B	B	B	H	H	A
S02_30682390	2	107.285	H	B	H	B	A	A	H	H	H	H	H	H	H	A	H	H	B	B	H	H	A	B	H	A	B	H	A	H	A	H	H	H	A	A	H	H	H	B	B	H	B	B	B	B	H	H	A
S02_30753786	2	107.878	H	B	H	B	A	A	H	H	H	H	H	H	H	A	H	H	B	B	H	H	A	B	H	A	B	H	H	H	A	H	H	H	A	H	H	H	H	B	B	H	B	B	B	B	H	H	A
S02_31000762	2	109.353	H	H	H	B	A	A	H	H	H	H	H	B	H	A	A	H	B	B	H	H	A	B	H	A	B	H	A	B	A	A	H	H	A	H	H	H	H	B	B	A	B	H	B	B	H	H	A
S02_31266015	2	111.419	H	B	H	B	A	A	H	H	H	H	H	H	A	A	H	H	B	B	H	H	A	B	H	A	B	H	H	H	A	A	H	H	A	H	H	H	H	B	B	H	B	H	B	B	H	H	A
S02_31342121	2	111.934	H	B	H	B	A	A	H	H	H	H	H	H	A	A	H	H	B	B	H	H	A	B	H	A	B	H	H	H	A	A	H	A	A	H	H	H	H	B	H	H	B	H	B	B	H	H	A
S02_31867501	2	113.938	H	B	H	B	A	A	H	A	B	H	H	H	A	A	A	H	B	B	H	B	A	B	A	A	B	H	B	H	A	A	H	A	A	H	A	H	H	B	B	H	B	H	B	A	H	H	H
S02_31729532	2	114.758	H	B	H	B	A	A	H	H	H	H	H	H	A	A	H	H	B	B	H	H	A	B	H	A	B	H	B	H	A	A	H	H	A	H	H	H	H	B	H	H	B	H	B	H	A	H	A
S02_31754143	2	115.582	H	B	H	B	A	A	H	H	H	H	H	H	A	A	H	H	B	B	H	H	A	B	H	A	B	H	B	H	A	A	H	H	A	H	H	H	H	B	H	H	B	H	B	H	H	H	A
S02_31892163	2	116.508	H	B	H	B	A	A	H	H	H	H	H	H	A	A	H	H	B	B	H	H	A	B	H	A	B	H	B	H	A	H	H	H	A	H	H	H	H	B	B	H	B	H	B	H	H	H	A
S02_31892236	2	116.882	H	B	H	B	A	A	H	H	H	H	H	H	A	A	H	H	B	B	H	H	A	B	H	A	B	H	B	H	A	H	H	H	A	H	H	H	H	B	B	H	B	H	B	H	H	H	A
S02_32202872	2	118.426	H	B	H	B	A	A	A	H	H	H	A	H	A	A	H	H	B	B	H	H	H	B	H	A	B	H	B	H	H	H	H	H	A	H	A	H	H	B	H	H	B	H	B	H	H	H	A
S02_32313010	2	118.955	H	B	H	B	A	A	A	H	H	H	A	H	A	A	H	H	B	B	H	H	H	B	H	A	B	H	B	H	H	A	H	H	A	H	A	H	H	B	H	H	B	H	B	H	H	H	A
S02_32505672	2	121.19	H	B	H	B	A	A	H	H	H	H	A	H	A	A	H	H	B	B	H	H	H	B	H	A	B	H	B	H	B	H	H	H	A	H	A	H	H	B	H	H	B	H	B	H	H	H	A
S02_32538238	2	121.669	H	B	H	B	A	A	A	A	H	H	A	H	A	A	H	H	B	B	H	H	H	B	H	A	B	H	B	H	B	H	H	H	A	H	A	H	H	B	H	H	B	H	B	H	H	H	A
S02_32505593	2	122.442	H	B	H	B	H	H	A	H	H	H	A	H	A	A	H	H	B	B	H	H	H	B	H	A	B	H	B	H	B	H	H	B	A	H	A	H	H	B	H	H	B	H	B	H	H	H	H
S02_32636595	2	123.348	H	B	H	B	A	A	A	H	H	H	A	H	A	A	H	H	B	B	H	H	H	B	H	A	B	H	B	H	B	H	H	H	A	H	A	H	H	B	H	H	H	H	B	H	H	H	A
S02_33018952	2	125.256	H	B	H	B	A	A	A	H	H	H	A	H	A	A	H	H	B	B	H	H	H	B	H	A	B	H	B	H	B	H	H	H	A	H	A	H	B	B	H	H	H	H	B	H	H	H	A
S02_33019432	2	126.834	H	B	H	B	H	A	A	H	H	H	A	A	A	A	H	A	B	B	H	B	H	B	H	A	B	H	B	H	B	H	H	H	A	H	A	H	B	B	H	H	H	H	B	B	A	H	A
S02_33423450	2	129.54	H	B	H	B	A	A	A	H	H	H	H	H	A	H	H	H	B	B	H	A	H	B	H	A	B	H	B	H	B	H	H	H	A	H	A	H	B	B	H	H	H	H	B	H	H	A	A
S02_33651707	2	130.923	H	B	H	B	A	A	A	H	H	H	H	H	A	H	H	H	B	B	H	A	H	H	H	A	B	H	B	H	B	H	H	H	A	H	A	H	B	B	H	H	H	H	B	H	H	A	A
S02_34121115	2	132.312	H	B	H	H	H	A	A	H	A	H	H	H	A	H	H	H	B	B	H	A	H	B	H	A	B	H	B	H	B	H	H	H	H	H	A	H	B	B	H	H	H	H	B	H	H	H	H
S02_33959957	2	133.1	H	B	H	B	A	A	A	H	A	H	H	H	A	H	H	H	B	B	H	A	H	B	H	A	B	H	B	H	B	H	H	H	H	H	A	H	B	B	H	H	H	H	B	H	H	A	A
S02_34088252	2	133.771	H	B	H	H	A	A	A	H	A	H	H	H	A	H	H	H	B	B	H	A	H	H	H	A	B	A	B	H	B	H	H	H	H	H	A	H	B	B	H	H	H	H	B	H	H	A	A
S02_34341736	2	135.429	H	H	H	H	H	H	H	H	A	H	H	H	A	H	H	H	B	B	H	A	H	B	B	A	B	H	B	H	B	H	H	H	H	H	A	H	B	B	B	H	H	B	B	H	H	A	A
S02_34186799	2	136.013	H	B	H	H	H	H	H	H	A	H	H	H	A	H	H	H	B	B	H	A	H	B	H	A	B	H	B	H	B	H	H	H	H	H	A	H	B	B	H	H	H	H	B	H	H	A	A
S02_34412620	2	137.178	H	B	H	H	H	H	H	H	A	H	H	H	A	H	H	H	B	B	A	H	H	B	H	A	B	H	B	H	B	H	H	H	H	H	A	H	B	H	H	H	H	H	B	H	H	A	A
S02_34415259	2	137.722	H	H	H	H	H	H	H	H	A	H	H	H	A	H	H	H	B	B	A	A	H	B	H	A	B	H	B	H	B	H	H	H	H	H	A	H	B	H	H	H	H	H	B	H	H	A	A
S02_35042217	2	141.168	H	H	H	A	H	H	H	H	A	H	H	H	A	H	H	H	B	H	A	A	H	B	H	A	H	A	B	H	B	A	H	H	H	B	A	H	B	H	H	A	H	H	B	H	H	A	A
S02_35432200	2	142.062	H	H	H	A	H	H	H	H	A	H	H	H	A	H	H	H	B	H	A	A	H	B	H	A	H	A	B	H	B	H	H	H	H	B	A	H	B	H	H	A	H	H	B	H	H	A	A
S02_35392114	2	142.893	H	H	H	A	A	H	H	H	A	H	H	H	A	H	H	H	B	A	A	A	H	B	H	A	H	A	B	H	B	H	H	H	H	B	A	H	B	H	H	A	H	H	B	H	A	A	A
S02_35512189	2	143.875	H	H	H	A	H	H	H	H	A	A	H	H	A	H	H	H	B	A	A	A	H	B	H	A	H	A	B	H	B	H	H	A	H	B	A	A	B	H	H	A	H	H	B	H	H	A	A
S02_35628770	2	145.312	H	H	H	A	A	H	H	H	A	H	H	H	A	H	H	H	B	A	A	A	H	B	H	A	H	A	B	B	B	H	H	A	H	B	A	H	B	H	H	A	H	H	B	H	H	A	A
S02_35809955	2	146.458	A	H	H	A	H	H	H	H	A	H	H	H	A	H	H	H	B	A	A	A	H	B	H	A	H	A	B	B	B	H	H	H	H	B	A	H	B	H	H	A	H	H	B	H	H	A	A
S02_35883177	2	147.449	A	H	H	A	H	H	H	H	A	H	H	H	A	H	H	H	B	A	A	A	H	H	H	A	H	A	B	B	B	B	H	A	H	B	A	H	B	B	H	A	H	H	B	H	H	A	A
S02_36098289	2	149.979	A	H	H	A	H	H	H	H	A	A	H	H	A	H	H	H	B	A	A	A	H	B	A	A	H	A	B	B	B	H	H	H	H	B	A	H	B	H	H	A	H	H	H	H	H	A	A
S02_36134462	2	150.423	A	H	H	A	H	H	H	H	A	A	H	H	A	H	H	H	B	A	A	A	H	B	H	A	B	A	B	B	B	H	H	A	H	B	A	H	B	H	H	A	H	H	H	H	A	A	A
S02_36173940	2	151.043	A	H	H	A	H	H	H	H	A	A	H	H	A	H	H	H	B	A	A	A	H	B	H	A	H	A	B	B	B	H	H	A	H	B	A	H	B	H	H	A	H	H	H	H	H	A	A
S02_36222838	2	151.387	A	H	H	A	H	H	H	B	A	A	H	H	A	H	H	H	B	A	A	A	H	B	H	A	H	A	B	B	B	H	H	H	H	B	A	H	B	H	H	A	H	H	H	H	H	A	H
S02_36218436	2	151.842	A	H	H	A	A	B	H	H	A	A	H	H	A	H	H	H	B	A	A	A	H	B	H	A	H	A	B	B	B	B	H	A	H	B	A	H	B	H	H	A	H	H	H	H	H	A	A
S02_36408052	2	152.221	A	H	H	A	H	H	H	H	A	A	B	H	A	H	H	H	B	A	A	A	H	H	H	A	H	A	B	B	B	H	H	H	H	B	A	H	B	H	H	A	H	H	H	H	H	A	A
S02_36430361	2	153.051	A	H	H	A	H	H	H	H	A	A	B	H	A	H	H	H	B	A	A	A	H	H	H	A	H	A	B	B	B	H	H	A	H	B	A	H	B	H	H	A	H	H	H	H	H	A	A
S02_36482445	2	153.958	H	H	H	A	A	B	H	H	A	A	B	H	A	H	H	H	B	A	A	A	A	H	H	A	H	A	B	B	B	H	H	A	H	B	A	H	B	H	H	A	H	H	B	H	H	A	A
S02_36853956	2	156.425	A	H	H	A	H	H	H	H	A	A	H	H	A	H	H	H	B	A	A	A	H	H	H	A	A	A	B	B	B	B	H	A	H	B	A	H	H	H	H	A	H	A	H	H	H	A	A
S02_36899809	2	157.806	A	H	H	A	A	A	H	H	A	A	H	B	A	H	H	H	B	A	A	A	H	H	H	A	A	A	B	B	B	H	H	H	H	B	H	H	H	H	H	A	H	A	H	H	B	A	A
S02_36940893	2	158.928	A	H	H	A	A	A	H	H	A	A	H	H	A	H	H	H	B	A	A	A	H	H	H	A	A	A	B	B	B	B	H	H	H	B	H	H	H	B	H	A	A	A	H	H	B	A	A
S02_37073865	2	159.758	A	H	H	A	A	A	H	H	A	A	H	H	A	H	H	H	B	A	A	A	H	H	H	A	A	A	B	B	B	H	H	A	H	B	H	H	H	H	H	A	A	A	H	H	H	A	A
S02_37438938	2	160.265	A	H	H	A	A	A	H	H	A	A	H	B	A	H	H	H	B	A	A	A	H	H	H	A	A	A	B	B	B	H	H	H	H	B	H	H	H	B	H	A	A	A	H	H	H	A	A
S02_37533057	2	162.039	A	A	H	A	A	A	H	H	A	A	H	H	A	H	H	H	B	A	A	A	H	H	H	A	A	A	B	B	B	H	H	A	H	B	H	H	H	H	H	A	A	A	H	H	H	A	A
S02_38019891	2	164.514	A	A	H	A	A	A	H	H	A	A	H	H	A	H	H	H	B	A	A	A	H	H	H	H	A	A	B	B	B	H	H	A	H	B	H	H	H	H	H	H	A	A	H	H	H	H	A
S02_38084712	2	165.306	A	A	H	A	A	A	H	H	A	A	H	H	A	H	H	H	B	A	A	A	H	H	H	H	A	A	B	B	B	H	H	A	H	B	H	H	H	H	H	H	A	A	H	H	H	H	A
S02_38255137	2	166.417	A	A	H	A	A	A	H	H	A	A	H	H	A	H	H	H	B	A	A	A	H	H	H	H	A	A	B	H	B	H	H	H	H	B	H	B	H	H	H	H	A	A	H	H	H	H	A
S02_38287979	2	167.081	A	A	H	A	A	A	H	H	A	A	H	H	A	H	H	H	B	A	A	A	H	H	H	H	A	A	B	H	B	H	H	A	H	B	H	B	H	H	H	H	A	A	H	H	H	H	A
S02_38486484	2	167.54	A	A	H	A	A	A	H	H	A	A	H	H	A	H	H	H	B	A	A	A	H	H	H	H	A	A	B	H	B	H	H	A	H	B	H	B	H	H	H	H	A	A	H	H	H	H	H
S02_38494545	2	168.053	A	A	H	A	A	A	H	H	A	A	H	H	A	H	H	H	B	A	A	A	H	H	H	H	A	A	B	H	B	H	H	H	H	B	H	B	H	H	H	H	A	A	H	H	H	H	A
S02_38424229	2	168.621	A	A	H	A	A	A	H	H	A	A	H	H	A	H	H	H	B	A	A	A	H	H	H	H	A	A	B	H	B	H	H	A	B	B	H	B	H	H	H	H	A	A	H	H	H	H	A
S02_38424106	2	169.268	A	A	H	A	A	A	H	H	A	A	H	H	A	H	H	H	B	A	A	A	H	A	H	H	A	A	B	H	B	H	H	A	H	B	H	B	H	H	H	H	A	A	H	H	B	H	A
S02_38529220	2	170.389	A	A	H	A	A	A	H	H	A	A	H	H	A	H	H	H	B	A	A	A	H	H	H	H	A	A	B	H	B	H	H	A	H	B	H	B	H	H	H	H	A	A	H	B	H	H	A
S02_38634992	2	170.915	A	A	H	A	A	A	H	H	A	A	H	H	A	H	H	H	B	A	A	A	H	H	H	H	A	A	B	H	B	H	H	A	H	B	H	B	H	H	H	H	A	A	H	B	H	H	A
S02_38663731	2	171.72	A	A	H	A	A	A	H	H	A	A	H	H	A	H	H	H	B	A	A	A	H	H	H	H	A	A	B	H	B	H	H	A	H	B	H	B	H	H	H	H	A	A	H	B	H	H	A
S02_38577877	2	175.604	A	A	B	A	A	A	H	H	A	A	H	B	A	H	H	H	B	A	A	A	H	H	H	A	A	A	B	H	B	H	B	A	H	B	B	B	H	H	H	B	A	A	H	B	H	H	A
S02_38565470	2	180.412	A	A	B	A	A	A	B	H	A	A	H	H	A	H	B	H	B	A	A	H	H	B	B	B	A	A	B	H	B	H	B	H	H	B	H	B	H	H	H	H	A	A	H	B	H	H	H
S03_423377	3	0	A	A	A	A	H	H	B	H	H	H	A	H	H	H	H	H	H	H	H	H	B	H	H	H	A	H	H	A	A	A	A	A	A	A	A	H	H	H	B	A	H	H	H	A	B	H	H
S03_249415	3	3.575	A	H	A	A	H	H	B	H	H	H	A	H	H	B	H	H	H	H	H	H	A	H	H	B	A	H	H	A	A	A	A	A	A	A	H	H	H	H	H	A	H	H	H	A	B	H	H
S03_31735	3	4.789	A	H	A	A	H	H	B	H	H	H	A	H	A	B	H	H	H	H	H	H	A	H	H	H	A	H	H	A	A	H	A	A	A	A	H	B	H	H	H	A	A	H	H	A	B	H	H
S03_249451	3	6.282	A	H	A	A	H	H	B	H	H	H	A	H	A	B	H	H	H	H	H	H	A	H	H	H	A	H	H	A	A	H	A	A	A	A	H	H	H	H	H	A	H	H	H	A	B	H	H
S03_370050	3	7.452	A	H	A	A	H	H	B	H	H	H	A	H	A	B	H	H	H	H	H	H	H	H	H	H	A	H	H	A	A	H	A	A	A	A	H	H	H	H	B	A	H	H	H	A	B	H	H
S03_482973	3	8.541	A	H	A	A	H	H	B	H	H	H	A	H	A	B	H	H	H	H	H	H	H	H	H	H	A	H	H	A	A	H	A	A	A	A	H	H	H	H	H	A	H	H	H	A	B	H	H
S03_1034794	3	10.308	A	A	A	A	H	H	B	H	B	H	A	H	A	B	H	H	H	H	H	H	H	H	A	H	A	H	H	A	A	H	A	A	A	A	H	H	H	H	H	A	H	H	H	A	B	H	H
S03_1034866	3	11.005	A	A	A	A	H	H	B	H	B	H	A	H	A	B	H	H	H	H	H	H	H	H	A	H	A	H	H	A	A	H	A	A	A	A	H	H	H	H	H	A	H	H	H	A	B	H	H
S03_1010756	3	11.746	A	A	A	A	H	H	B	H	B	H	A	H	A	B	H	H	H	H	H	H	H	H	A	H	A	H	H	A	A	H	A	A	A	A	H	H	H	H	H	A	H	H	H	A	B	H	H
S03_1035013	3	12.438	A	A	A	A	H	H	B	H	B	H	A	H	A	B	H	H	H	H	H	H	H	H	A	H	A	H	H	A	A	H	A	A	A	A	H	H	H	H	H	A	H	H	H	A	B	H	H
S03_1010602	3	13.047	A	A	A	A	H	H	B	H	B	H	A	H	A	B	H	B	H	H	H	H	H	H	A	H	A	H	H	A	A	H	A	A	A	A	H	H	A	H	H	A	H	H	H	A	B	H	H
S03_1320451	3	14.642	A	A	A	A	H	H	B	H	B	H	A	H	A	B	H	B	H	H	H	H	H	H	A	B	A	H	H	H	A	H	A	A	A	A	H	H	H	H	H	A	H	H	A	A	H	H	H
S03_1320634	3	15.098	A	A	A	A	H	H	B	H	B	H	A	H	A	B	H	H	H	H	H	H	H	H	A	H	A	H	H	H	A	A	A	A	A	A	H	H	H	H	H	A	H	H	H	A	H	H	H
S03_1580107	3	17.671	A	A	H	A	H	H	B	H	B	H	A	H	A	B	H	H	H	H	H	A	H	H	A	H	A	H	H	H	A	H	H	A	A	A	H	H	H	H	H	A	H	H	H	A	H	H	H
S03_1580371	3	18.056	A	A	H	A	H	H	B	H	B	H	A	H	A	B	H	H	H	H	H	A	H	H	A	H	A	H	H	H	A	H	H	A	A	A	H	H	H	H	H	A	H	H	H	A	H	H	H
S03_1666772	3	18.701	A	A	H	A	H	H	B	H	B	H	A	H	H	B	H	H	H	H	H	A	H	H	A	H	A	A	H	H	A	H	H	A	A	A	H	H	H	H	H	A	H	H	H	A	H	H	A
S03_1901136	3	19.911	A	A	H	A	H	H	B	H	B	H	A	H	A	B	H	H	H	H	H	A	H	H	A	H	A	H	H	H	A	H	H	A	A	A	H	H	H	H	H	A	H	H	H	A	H	H	H
S03_2284715	3	23.433	A	A	H	A	H	H	B	H	B	H	A	H	A	B	B	H	H	H	H	A	H	H	A	H	A	H	H	H	A	H	H	A	A	A	H	H	H	H	H	A	H	H	H	A	H	H	H
S03_2502371	3	24.04	A	A	H	A	H	A	B	H	B	H	A	H	A	B	B	H	H	H	H	A	H	H	A	H	A	H	H	H	A	A	H	A	A	A	H	H	H	H	H	A	H	H	H	A	H	H	H
S03_2348778	3	24.695	A	A	H	A	H	H	B	H	B	H	A	H	A	B	B	H	H	H	H	A	H	H	A	H	A	H	H	H	A	H	H	A	A	A	H	H	H	H	H	A	H	H	H	A	H	H	H
S03_2551474	3	25.984	A	A	H	A	H	H	B	H	B	H	A	H	A	B	B	H	H	H	H	A	H	H	A	H	A	H	H	H	A	H	H	H	A	A	H	H	H	H	H	A	H	H	H	A	H	H	H
S03_2678372	3	27.025	A	A	H	A	H	H	B	H	B	H	A	H	H	B	B	H	H	H	H	A	H	H	A	H	A	H	H	H	A	H	H	H	A	A	H	H	H	H	H	A	H	H	H	A	H	H	H
S03_2805857	3	28.012	A	A	H	A	H	H	B	H	B	H	A	H	H	B	B	H	H	H	H	A	H	H	A	H	A	H	H	H	A	H	H	H	A	A	H	H	H	H	H	A	H	H	H	A	H	H	H
S03_2890475	3	29.517	H	A	H	A	H	H	B	H	B	H	A	H	H	B	B	H	H	H	H	A	H	H	A	H	A	H	H	H	A	H	H	H	A	A	H	H	H	H	H	H	H	H	H	A	H	H	H
S03_3231037	3	32.582	H	A	H	A	H	H	B	H	B	H	A	H	H	B	B	H	H	H	H	A	H	H	A	H	H	H	H	H	A	H	B	H	A	A	H	H	H	H	H	H	B	H	H	A	H	H	H
S03_3376304	3	35.087	H	A	H	A	H	H	B	H	B	H	A	H	H	B	B	H	H	H	H	A	H	H	A	H	H	H	H	H	A	H	H	H	A	A	H	A	H	H	H	H	H	H	H	A	H	H	H
S03_3484479	3	36.463	H	A	H	A	H	H	B	H	B	H	A	H	H	B	B	H	H	H	H	A	H	H	A	H	H	H	H	H	A	H	B	H	A	A	H	A	H	H	H	B	H	H	H	A	B	H	H
S03_3475971	3	36.901	H	A	H	A	H	H	B	H	B	H	A	H	H	B	B	H	H	H	H	A	H	H	A	H	H	H	H	H	A	H	H	H	A	A	H	A	H	H	H	H	H	H	H	A	B	H	H
S03_3478870	3	37.431	H	A	H	A	H	H	B	H	B	H	A	H	H	B	B	H	B	H	H	A	H	H	A	H	H	H	H	A	A	H	H	H	A	A	H	A	H	H	H	H	H	H	H	A	H	H	A
S03_4425863	3	39.746	A	H	H	A	H	H	B	B	B	H	A	H	B	H	B	H	H	B	H	A	H	H	A	B	B	B	H	B	A	H	H	B	H	A	H	A	H	H	B	H	H	H	H	A	H	H	H
S03_3813011	3	40.274	H	H	H	A	H	H	B	B	B	H	A	H	H	B	B	H	B	H	H	A	H	H	A	H	H	H	H	H	A	H	H	H	H	A	H	A	H	H	H	H	H	H	H	A	H	H	H
S03_3989650	3	41.076	H	H	B	A	H	H	B	B	B	H	A	H	H	B	B	H	H	H	H	A	H	H	A	H	H	H	H	H	A	H	H	H	H	A	H	A	H	H	H	H	H	H	H	A	H	H	H
S03_4141101	3	41.568	H	B	H	A	H	H	B	B	B	B	A	H	H	B	B	H	H	H	H	A	H	H	A	H	H	H	H	H	A	H	H	H	H	A	H	A	H	H	H	H	H	H	H	A	H	H	B
S03_3932480	3	41.973	H	H	H	A	H	H	B	B	B	H	A	H	H	B	B	H	H	H	H	A	H	H	A	H	H	H	H	H	A	H	H	H	H	A	H	A	H	A	H	H	H	H	H	A	H	H	H
S03_3932544	3	42.676	H	H	H	A	H	H	B	B	B	H	A	A	H	B	B	H	H	H	H	A	H	H	A	H	H	H	B	H	A	H	H	H	H	A	H	A	H	A	H	B	H	H	B	A	H	H	H
S03_4185345	3	43.962	H	H	H	A	H	B	B	B	B	H	A	B	H	B	B	H	H	H	H	A	H	H	A	B	H	H	H	H	A	H	H	H	H	A	H	A	H	H	H	H	H	H	H	A	H	H	H
S03_4416870	3	44.7	H	H	H	A	H	H	B	B	B	H	A	H	H	H	B	H	H	H	H	A	H	H	A	B	H	H	H	H	A	H	H	H	H	A	H	A	H	H	H	H	H	H	H	A	H	H	H
S03_4608488	3	46.599	H	H	H	A	H	H	H	B	B	H	A	H	H	H	B	H	H	B	H	A	H	H	A	B	H	H	H	A	A	H	H	H	H	A	A	A	H	H	B	H	H	H	H	A	H	H	H
S03_4724453	3	47.817	H	H	H	H	H	H	H	B	B	H	A	H	H	H	B	A	H	B	H	A	H	H	A	H	H	H	H	H	A	H	H	B	H	A	H	A	A	H	B	A	H	H	H	A	H	H	H
S03_4724306	3	48.972	H	H	H	H	H	H	H	B	B	H	A	H	H	H	B	A	H	B	H	A	H	H	A	B	H	H	H	H	A	H	H	H	H	A	H	A	A	H	B	H	H	H	H	A	H	H	H
S03_4901383	3	49.892	H	H	H	H	H	H	H	B	B	H	A	H	H	H	B	A	H	B	H	A	H	H	A	B	H	H	H	H	A	H	H	B	H	A	H	H	A	H	B	H	B	H	H	A	H	H	H
S03_5125796	3	52.073	H	H	H	H	A	H	H	B	B	H	A	H	H	H	B	A	H	B	H	A	H	H	A	B	H	H	H	H	A	H	H	H	H	A	H	H	A	H	H	H	B	H	H	A	H	H	A
S03_5132982	3	52.625	H	H	H	H	H	H	H	B	B	H	A	H	H	H	B	A	H	B	H	A	H	H	A	B	H	H	H	H	A	H	H	B	H	A	H	H	A	H	B	H	B	H	H	A	H	H	A
S03_5203130	3	53.987	H	H	H	H	H	H	H	B	B	H	A	H	H	H	B	A	H	B	H	H	H	H	A	B	H	H	H	H	A	H	H	H	H	A	H	H	A	H	B	H	B	H	H	A	B	H	A
S03_5344963	3	56.269	H	H	H	H	H	H	A	B	B	H	A	H	H	H	B	A	H	H	H	A	H	H	A	B	H	H	B	H	A	H	A	B	H	A	H	H	A	H	B	B	B	H	H	A	H	H	A
S03_5321840	3	56.649	H	H	H	H	H	H	A	B	B	H	A	H	H	H	B	A	H	H	H	H	H	H	A	B	H	H	B	H	A	H	A	B	H	A	H	H	A	H	B	B	B	H	H	A	H	H	A
S03_5563524	3	59.282	H	H	H	H	H	H	A	B	B	H	A	H	H	H	B	A	H	H	H	H	H	H	A	B	H	H	H	H	H	H	A	B	H	A	A	H	A	H	B	H	B	H	H	A	H	H	H
S03_5668383	3	61.126	H	H	H	H	H	H	A	B	B	H	A	H	H	H	B	A	H	H	A	H	H	H	A	B	H	H	B	H	H	H	A	B	H	A	A	H	A	H	B	B	B	H	H	A	H	H	A
S03_8164501	3	61.669	H	H	H	H	H	H	A	B	H	B	A	H	H	H	B	A	H	H	A	H	H	H	A	B	H	B	B	B	H	B	A	B	H	A	A	H	A	H	B	B	B	H	H	A	H	H	A
S03_6473469	3	62.496	H	B	H	H	H	H	A	B	H	H	A	H	H	H	B	A	H	H	A	H	H	H	A	B	H	H	B	H	H	H	A	B	H	A	A	H	A	H	B	B	B	H	H	A	H	H	A
S03_8722274	3	63.189	H	H	H	H	H	H	A	B	H	H	A	H	H	H	B	A	H	H	A	H	H	H	A	B	H	H	B	H	H	H	A	B	B	A	A	H	A	H	B	B	B	H	H	A	H	H	A
S03_6765187	3	63.994	H	H	H	H	H	H	A	B	H	H	A	H	H	A	B	A	H	H	A	H	H	H	A	B	H	H	B	H	H	H	A	B	H	A	A	H	A	H	B	B	B	H	H	A	H	H	A
S03_6485756	3	64.538	H	H	H	H	H	H	A	B	H	H	A	H	H	A	B	A	H	H	A	H	H	H	A	B	H	H	B	H	H	H	A	B	H	A	A	H	A	H	B	B	B	H	H	A	H	H	A
S03_8185830	3	65.245	H	H	H	H	H	H	A	B	H	H	A	H	H	A	B	A	H	H	A	H	H	H	A	B	H	H	B	H	H	H	A	B	H	A	A	H	A	H	B	B	B	H	H	A	A	H	A
S03_9854058	3	66.648	H	H	H	H	A	H	A	B	A	H	A	H	H	A	B	A	H	H	A	A	A	H	A	B	H	H	H	H	H	H	A	B	H	A	A	B	A	H	B	B	B	B	H	A	H	H	A
S03_10136652	3	67.254	H	H	H	H	H	H	A	B	A	H	A	H	H	A	B	A	H	H	A	H	H	H	A	B	H	H	B	H	H	H	A	B	H	A	A	A	A	H	B	B	B	B	H	A	H	H	A
S03_11220068	3	72.113	H	H	H	H	H	H	A	B	A	H	H	H	H	A	B	A	A	B	H	H	H	H	A	B	H	H	B	H	H	H	A	B	H	H	A	A	A	H	H	B	B	B	A	H	H	H	A
S03_11302574	3	73.872	H	H	H	H	H	B	A	B	A	H	H	H	H	H	B	A	H	H	H	H	H	H	A	B	H	H	B	H	H	H	A	H	A	H	A	H	A	H	B	B	B	B	A	H	H	H	A
S03_11383108	3	74.739	H	H	H	H	H	H	A	B	A	H	H	H	H	A	B	A	H	H	H	H	H	H	A	B	H	H	B	H	H	H	A	H	A	H	A	H	A	H	B	B	B	B	A	H	H	H	A
S03_11805701	3	75.431	H	H	H	H	H	H	A	H	A	H	H	H	H	A	B	A	H	H	H	H	H	H	A	B	H	H	B	H	H	A	A	H	A	H	A	H	A	H	B	B	B	B	A	H	H	H	A
S03_12183997	3	76.04	H	H	H	H	H	H	A	H	A	H	H	H	H	A	B	A	H	H	H	H	A	H	A	B	H	H	B	H	H	H	A	H	A	H	A	H	A	H	B	B	B	B	A	H	A	H	A
S03_12292063	3	76.83	H	H	H	H	H	H	A	H	A	H	H	H	H	A	H	A	H	H	H	H	A	H	A	B	H	H	B	H	H	H	A	H	A	H	A	H	A	H	B	B	B	B	A	H	A	H	A
S03_12301683	3	77.791	H	H	H	H	H	H	A	H	A	H	H	H	H	A	H	A	H	H	H	H	A	H	A	B	H	H	B	H	H	H	A	H	A	H	A	A	A	H	B	B	B	B	A	H	A	H	A
S03_16245716	3	78.535	H	H	H	H	H	H	A	H	A	H	H	H	H	A	H	A	H	A	H	H	A	H	A	B	H	H	B	H	H	A	A	H	A	H	A	A	A	H	B	B	B	B	A	H	A	H	A
S03_16245609	3	79.117	H	H	H	H	H	H	H	H	A	H	H	H	H	A	H	A	H	H	H	H	A	A	A	B	H	H	B	H	H	A	A	H	A	H	A	A	A	H	B	B	B	B	A	H	A	H	A
S03_13061196	3	79.455	H	H	H	H	H	H	A	H	A	H	H	H	H	A	H	A	H	H	H	H	A	H	A	B	H	H	B	H	H	H	A	H	A	H	A	A	A	H	H	B	B	B	A	H	A	H	A
S03_12403521	3	79.774	H	H	H	H	H	H	A	H	A	H	H	H	H	A	H	A	H	H	H	H	A	H	A	B	H	H	B	H	H	H	A	A	A	H	A	A	A	H	H	B	B	B	A	H	A	H	A
S03_16652921	3	80.402	H	H	H	H	H	H	A	H	A	H	H	H	B	A	H	A	H	H	H	H	A	H	A	B	A	H	B	H	H	A	A	H	A	H	A	A	A	H	B	B	B	B	A	H	A	H	A
S03_18970989	3	80.972	H	H	H	H	H	H	A	H	A	H	H	H	H	A	H	A	H	H	H	H	A	H	A	B	H	H	B	H	H	A	A	H	A	H	A	A	A	H	B	B	B	B	A	H	A	H	A
S03_19021841	3	81.8	B	H	H	H	H	H	A	H	A	H	H	H	H	A	H	A	H	H	H	H	A	H	A	B	H	H	B	H	H	A	A	H	A	H	A	A	A	H	B	B	B	B	A	H	A	H	A
S03_16742925	3	82.553	B	H	H	A	H	H	A	H	A	H	H	H	H	H	H	A	H	B	H	H	A	H	A	B	H	H	B	H	B	A	A	H	A	H	A	A	A	H	B	B	B	B	A	A	A	H	A
S03_20364639	3	83.9	B	H	H	H	H	H	A	H	A	H	H	H	H	A	H	A	H	H	H	H	A	H	A	B	H	H	B	H	H	A	A	H	A	H	A	A	A	H	H	B	B	B	A	H	A	H	A
S03_18861594	3	86.552	H	H	H	H	B	H	A	H	A	H	H	H	H	A	H	A	H	H	H	B	A	H	A	H	H	H	B	H	B	A	A	H	A	B	A	A	A	H	B	B	H	B	A	B	H	H	A
S03_22006682	3	88.416	B	H	H	H	H	H	A	H	A	H	H	H	H	A	H	A	H	H	H	H	A	H	A	B	H	H	B	H	H	A	A	H	A	H	A	A	A	H	H	B	B	H	A	H	A	H	A
S03_24341434	3	89.354	H	H	H	H	H	H	A	H	A	H	H	H	H	A	H	A	B	H	H	H	A	H	A	B	H	H	B	H	H	A	A	H	A	H	A	A	A	H	H	B	B	H	A	H	A	H	A
S03_26290699	3	91.121	H	H	H	H	H	H	A	H	A	H	H	H	H	A	H	H	H	H	H	B	A	H	A	B	H	H	B	H	H	A	A	A	A	H	A	A	A	H	H	B	B	A	A	B	A	H	A
S03_26733804	3	92.54	H	H	H	H	B	B	A	H	A	H	H	H	H	A	H	A	H	H	H	H	H	H	A	B	H	H	B	H	H	A	H	H	A	H	A	A	A	H	H	B	B	B	A	H	A	H	A
S03_26733751	3	93.219	H	H	H	H	H	B	A	H	A	H	H	H	H	A	H	A	H	H	H	H	H	H	A	B	H	H	H	H	H	A	H	H	A	H	A	A	A	H	H	B	B	H	A	H	A	H	A
S03_27654191	3	98.404	H	H	H	H	H	B	H	H	A	H	B	H	H	A	H	A	H	H	H	H	H	H	A	B	H	H	H	H	B	A	H	B	H	H	H	A	A	H	H	B	B	H	A	H	A	H	A
S03_27654112	3	99.322	H	B	H	H	H	B	A	H	A	H	B	H	H	A	H	A	B	H	H	H	H	H	A	B	H	B	H	H	H	H	H	H	H	H	H	A	A	H	H	B	B	H	A	H	A	H	A
S03_27751738	3	100.32	H	H	H	A	H	B	A	H	A	H	B	H	H	A	H	A	H	A	H	H	A	H	A	B	H	H	H	H	B	A	H	H	H	H	H	A	A	H	H	B	B	H	A	H	A	H	A
S03_27795278	3	102.055	H	H	H	H	H	B	A	H	A	A	B	H	H	A	H	H	H	H	H	H	H	H	A	B	H	H	H	H	B	H	H	H	H	H	A	A	A	H	H	B	B	H	A	H	A	H	A
S03_28143187	3	103.549	H	H	H	H	H	B	A	H	H	H	B	H	H	A	H	A	H	H	H	H	H	H	A	B	B	H	H	H	B	H	H	H	B	H	A	A	A	H	A	B	B	H	A	H	A	H	A
S03_28211853	3	104.817	H	A	A	H	H	B	A	H	H	H	B	H	H	A	H	H	H	H	H	H	H	H	A	B	H	H	H	H	B	A	H	H	B	B	H	A	A	H	H	B	B	H	A	H	H	H	H
S03_28647623	3	105.919	H	A	H	H	H	B	A	H	H	H	B	H	H	A	H	H	H	A	H	H	H	H	A	B	H	H	H	H	B	H	H	B	B	H	B	H	A	H	H	B	B	H	A	H	H	B	A
S03_28271082	3	106.775	H	H	H	H	H	B	A	H	H	H	B	H	H	A	H	H	H	H	H	H	H	H	A	B	H	H	H	H	B	A	H	H	B	H	B	H	A	H	A	B	B	H	A	H	H	H	A
S03_28729343	3	107.375	H	H	H	H	B	B	A	H	H	H	B	H	H	A	H	H	B	H	H	H	H	H	A	B	H	H	H	H	B	A	H	H	B	H	B	H	A	H	A	B	B	H	A	H	H	B	A
S03_28979345	3	108.995	H	H	H	H	H	B	A	H	H	H	B	H	H	H	H	H	H	H	H	H	H	H	A	B	H	H	H	H	B	H	H	H	B	H	B	H	A	H	A	B	B	H	A	H	H	B	A
S03_29058773	3	109.897	H	H	H	H	H	B	A	H	H	H	B	H	H	H	H	H	H	H	H	B	H	H	A	B	H	H	H	H	B	H	H	H	B	H	B	H	A	H	H	B	B	H	A	H	A	B	A
S03_29136283	3	110.656	H	H	H	H	H	B	A	H	H	H	B	H	H	H	H	H	H	H	H	H	H	H	A	B	H	H	H	H	B	A	H	H	B	H	B	H	A	H	A	B	B	H	A	H	H	B	A
S03_29286147	3	111.871	H	H	H	H	H	B	H	H	H	H	B	H	H	B	H	H	H	H	H	B	H	H	B	B	B	H	H	H	B	H	H	H	B	H	B	H	A	B	A	B	B	H	A	H	H	B	A
S03_29619896	3	113.283	H	H	H	H	B	B	A	H	H	H	B	A	H	H	H	H	H	H	H	B	H	H	H	B	B	H	B	H	B	H	H	B	B	H	B	H	A	B	A	B	B	H	A	H	H	B	A
S03_29790264	3	113.783	H	H	H	H	H	B	A	H	H	H	B	A	H	H	H	H	H	H	H	H	H	H	H	B	B	H	H	H	B	H	H	H	B	B	B	H	A	B	H	B	B	H	H	H	H	B	A
S03_29836449	3	114.331	H	A	B	H	B	B	H	H	H	H	B	A	H	H	H	H	H	H	H	H	H	H	H	B	B	H	H	H	B	H	H	A	B	H	B	H	A	B	H	B	B	H	A	H	H	B	A
S03_29718675	3	115.184	H	H	H	H	H	B	A	H	H	A	H	A	H	H	H	H	B	H	H	H	H	H	H	B	H	H	H	B	B	H	H	H	B	H	B	B	A	B	A	B	B	A	A	H	H	B	A
S03_29896218	3	116.114	B	H	A	H	H	B	A	H	H	H	B	A	H	H	H	H	H	H	H	B	H	H	H	B	B	A	H	H	B	H	H	H	B	H	B	H	A	B	A	B	B	H	A	H	H	B	A
S03_29939626	3	116.635	H	H	H	H	H	B	A	H	H	H	B	A	H	H	H	H	H	H	H	H	H	H	H	B	B	H	H	H	B	H	H	H	B	H	B	H	A	B	H	B	B	H	A	H	H	B	A
S03_30174950	3	118.302	H	H	H	H	H	B	A	H	H	H	B	A	H	H	H	H	B	H	H	H	H	H	H	B	B	H	B	H	B	H	H	H	B	H	B	H	A	B	A	B	B	H	A	H	H	B	A
S03_30174867	3	118.854	H	H	H	H	H	B	A	H	H	H	B	A	H	H	H	H	B	H	H	H	H	H	H	B	B	H	H	H	B	H	H	H	B	H	B	H	A	B	H	B	B	H	A	H	H	B	A
S03_30282814	3	119.416	H	H	H	H	B	B	A	H	H	H	B	A	H	H	H	H	B	H	H	H	H	H	H	B	B	H	H	H	B	A	H	H	H	H	B	H	A	B	H	B	B	H	A	H	H	B	A
S03_30551707	3	120.152	H	H	H	H	H	B	A	H	H	H	B	A	H	H	H	H	B	H	H	H	H	H	H	B	B	H	H	H	B	A	H	B	B	H	B	H	A	B	A	B	B	H	A	H	H	B	A
S03_30740460	3	120.554	H	H	H	H	H	B	A	H	H	H	B	A	H	H	H	H	B	H	H	B	H	H	H	B	B	H	H	H	B	H	H	B	B	H	B	H	A	B	H	B	B	H	H	H	H	B	A
S03_30676099	3	121.255	H	H	H	H	H	B	A	H	H	H	B	A	H	H	H	H	B	H	H	H	H	H	H	B	B	H	H	A	B	H	H	B	B	H	B	H	A	B	H	B	B	H	H	H	H	B	H
S03_30933994	3	122.654	H	H	H	H	H	B	A	H	H	H	B	A	H	H	A	H	B	H	H	H	H	H	H	B	B	H	H	H	B	H	H	H	B	H	B	H	A	B	H	H	B	H	H	H	H	B	A
S03_30533328	3	124.035	H	B	B	H	H	B	A	H	H	A	B	A	H	H	H	H	B	H	H	A	H	A	H	B	B	H	H	H	B	A	H	B	B	H	B	H	H	B	H	B	B	H	A	A	H	B	A
S03_30723616	3	125.494	H	B	H	H	H	B	A	H	H	H	B	A	H	H	H	H	B	B	H	H	H	H	H	B	B	H	A	H	B	H	A	B	B	H	B	H	A	B	H	B	B	H	H	H	H	B	A
S03_31064367	3	128.98	H	H	H	H	H	B	A	H	H	H	B	A	H	H	A	H	B	H	H	H	H	H	H	B	B	H	H	B	B	H	H	H	B	H	B	H	A	B	H	H	B	A	H	H	H	H	A
S03_31314716	3	131.844	H	B	H	H	H	B	A	H	B	H	B	A	H	H	A	H	B	H	H	H	H	H	H	B	B	H	B	B	B	A	H	H	B	A	B	H	A	B	A	H	B	A	H	H	H	H	A
S03_31846191	3	135.24	H	B	H	H	H	B	A	H	B	A	B	A	H	H	A	B	B	H	H	A	H	H	H	B	B	H	H	B	H	H	H	H	B	A	B	H	A	B	A	H	B	A	H	A	H	H	A
S03_31725646	3	136.395	H	B	H	H	H	B	A	H	H	A	B	A	H	H	A	H	B	H	H	A	H	H	H	B	B	H	H	B	H	B	H	H	B	A	B	H	A	B	H	H	B	A	H	H	H	H	A
S03_31952509	3	137.392	H	B	H	H	H	B	A	H	B	A	B	A	H	H	A	B	B	H	H	A	H	H	H	B	B	H	H	B	H	H	H	H	B	A	B	H	A	B	H	H	B	A	H	H	H	H	H
S03_31633067	3	138.028	H	B	H	H	H	B	A	H	B	A	B	A	H	H	A	H	B	H	H	A	H	H	H	B	B	H	H	B	H	H	H	H	B	A	B	H	A	B	A	H	B	A	H	H	H	H	A
S03_32011955	3	139.016	H	B	H	H	H	H	A	H	B	A	B	A	H	H	H	B	B	H	H	A	H	H	H	B	B	H	H	B	H	H	H	H	B	A	B	H	A	B	A	H	B	A	H	H	H	B	A
S03_32090352	3	139.67	H	B	H	H	H	H	A	H	B	A	B	A	H	H	A	B	B	H	H	A	H	H	H	B	B	H	H	B	H	H	H	H	B	A	B	H	A	B	H	H	B	A	H	H	H	H	A
S03_32103714	3	140.582	H	B	H	H	H	B	A	H	B	A	B	A	H	H	A	B	B	H	H	A	H	H	H	B	B	H	H	B	H	H	A	H	B	A	B	H	A	B	A	B	B	A	H	H	H	H	A
S03_32195274	3	141.871	A	B	H	H	H	H	A	B	B	A	B	A	H	H	A	B	B	H	H	A	H	H	H	B	B	H	H	B	H	H	H	H	B	A	B	H	A	B	A	H	B	A	H	H	A	H	A
S03_32226027	3	142.843	A	B	H	H	H	H	A	B	B	A	B	A	H	H	A	B	B	H	H	A	H	H	H	B	B	H	H	B	H	H	H	H	B	A	B	H	A	B	A	H	B	A	H	H	H	H	A
S03_32342337	3	145.016	A	B	A	H	H	H	A	B	B	A	B	A	H	H	A	B	B	B	H	A	H	H	H	B	H	H	H	B	H	H	H	H	B	A	B	H	H	B	H	H	B	A	H	H	H	H	A
S03_32104008	3	147.017	B	B	B	H	A	H	A	B	B	A	H	A	H	H	A	B	B	A	H	A	H	H	H	B	B	H	H	B	H	H	H	A	B	A	B	H	H	B	A	B	B	A	H	B	H	H	A
S03_32701399	3	152.423	A	B	A	H	H	H	A	H	B	H	B	A	A	H	A	B	H	A	B	A	H	A	H	B	H	A	H	H	H	H	H	H	B	A	B	H	A	B	H	H	B	A	B	H	H	H	A
S03_33016472	3	154.558	A	B	A	H	H	H	A	H	B	H	B	A	A	H	A	B	H	A	B	A	H	A	H	B	H	H	H	H	H	H	H	H	B	A	B	H	A	B	A	H	B	A	H	H	H	H	A
S03_33094694	3	157.045	A	B	A	H	H	H	A	H	B	H	B	A	A	H	A	B	H	A	B	A	H	A	H	B	H	H	H	H	H	H	H	H	B	A	B	H	A	B	H	H	B	A	H	H	H	H	A
S04_1011040	4	0	H	H	H	H	B	B	B	H	A	B	A	B	B	H	B	B	H	B	A	H	H	A	B	H	B	A	A	H	H	H	H	H	H	A	H	H	B	A	B	H	H	H	H	B	B	B	A
S04_1891017	4	2.284	H	H	H	H	B	B	B	A	H	B	A	B	B	H	B	B	B	B	A	H	H	A	H	B	B	A	A	H	B	H	H	H	H	B	H	H	B	A	B	H	H	A	H	B	B	B	A
S04_984883	4	4.985	H	H	H	H	B	B	B	A	H	B	A	B	B	H	B	B	H	B	A	H	H	A	H	H	B	A	A	H	H	B	H	H	H	H	H	H	B	A	H	H	H	H	H	B	B	B	A
S04_2014319	4	6.941	H	H	H	A	B	B	B	A	H	B	A	B	B	H	B	B	H	B	A	H	H	A	H	H	B	A	A	H	H	H	H	H	H	B	H	H	B	A	H	H	H	A	H	B	B	B	A
S04_2472675	4	8.415	H	H	H	A	B	B	B	H	H	B	A	B	B	H	B	B	H	B	A	H	H	H	H	H	B	A	A	H	H	H	H	H	H	B	H	H	B	A	B	H	A	A	H	B	B	B	A
S04_2472592	4	9.674	H	H	H	A	B	B	B	A	H	B	A	B	B	H	B	B	H	B	A	H	H	A	H	H	H	A	A	H	H	H	H	H	H	B	H	H	B	A	H	H	A	A	H	B	B	B	A
S04_3569751	4	13.896	H	H	H	A	B	B	B	A	H	B	A	B	B	H	B	B	A	B	A	H	H	A	H	H	B	A	A	H	H	H	H	H	H	B	H	H	B	A	H	H	A	A	H	B	B	B	A
S04_3566295	4	14.712	H	H	H	A	B	B	B	A	H	B	A	B	B	H	B	B	H	B	A	H	H	A	H	H	B	A	A	H	H	H	H	H	H	B	H	H	B	A	H	H	A	A	H	B	B	B	A
S04_3870765	4	15.774	H	H	H	A	B	B	B	A	H	B	A	B	B	H	B	B	H	B	A	H	H	A	H	H	B	A	A	H	H	H	H	H	H	B	H	H	B	A	B	H	A	A	H	B	B	B	A
S04_5198579	4	17.291	H	H	H	A	B	B	H	A	H	B	A	B	B	H	B	B	H	B	A	H	H	A	H	H	B	A	A	H	B	H	H	H	H	B	H	H	B	A	B	H	A	A	H	B	B	B	A
S04_5981890	4	19.612	H	H	H	A	B	B	A	H	H	B	H	B	B	H	B	B	H	B	H	H	H	A	H	H	B	A	A	H	B	H	H	H	H	H	H	H	B	A	B	H	A	A	H	B	B	B	A
S04_6084336	4	20.81	H	H	H	A	B	B	A	H	H	B	A	B	B	H	B	B	B	B	H	H	H	A	H	H	B	A	A	H	B	H	H	H	H	H	H	H	B	A	B	H	A	A	H	B	H	B	A
S04_6266170	4	23.446	H	H	A	A	B	B	A	H	H	H	A	B	B	H	B	B	H	B	H	H	H	A	H	H	B	A	H	H	B	H	H	H	H	H	H	H	B	A	B	H	A	A	H	B	H	B	A
S04_8351991	4	27.148	A	H	A	H	B	B	A	H	H	H	A	B	B	H	B	B	H	A	H	A	B	A	H	H	B	A	A	H	B	H	A	A	H	H	B	A	A	A	A	B	A	A	H	B	H	B	A
S04_12320921	4	29.856	H	A	A	H	B	B	A	A	H	H	A	B	B	H	B	B	H	H	H	H	B	A	H	H	B	H	H	H	B	H	H	A	H	H	H	H	A	A	H	B	A	A	A	B	H	B	A
S04_12321031	4	31.333	H	H	A	H	B	B	A	H	H	H	A	B	B	H	B	B	H	H	H	H	B	H	H	H	B	H	H	H	B	H	H	H	H	H	H	H	H	A	A	B	A	A	H	B	H	B	A
S04_14981122	4	32.148	H	H	A	H	B	B	A	H	H	H	A	B	B	H	B	B	H	H	H	B	H	A	H	H	B	H	H	H	B	B	H	H	H	H	H	H	H	A	H	B	A	A	H	B	H	B	A
S04_13038030	4	33.106	H	H	A	H	B	B	A	H	H	H	A	B	B	H	B	B	H	H	H	H	B	A	H	H	B	H	H	H	B	H	H	H	H	H	A	H	H	A	H	B	A	A	H	B	H	B	A
S04_13038314	4	33.673	H	H	A	H	B	B	A	H	H	H	A	B	B	H	B	B	H	H	H	H	B	A	H	H	B	H	H	H	B	H	H	H	H	H	H	H	H	A	H	B	A	A	H	B	H	B	A
S04_11029672	4	34.148	H	H	A	H	B	B	A	H	H	H	A	B	B	H	B	B	H	H	H	H	B	A	H	H	B	H	H	H	B	H	H	H	H	H	H	H	H	A	H	B	A	A	H	B	H	B	A
S04_13019566	4	34.568	H	H	A	H	B	B	A	H	H	H	A	B	B	H	B	B	H	H	H	H	B	A	H	H	B	H	H	H	B	H	H	H	H	H	H	H	H	A	H	B	A	A	H	B	H	B	A
S04_17241701	4	37.347	H	H	A	H	B	B	A	H	H	H	A	B	B	H	H	B	H	H	H	H	B	A	H	H	B	H	H	H	B	A	A	H	A	H	H	H	H	A	H	B	A	A	H	B	H	B	A
S04_17588854	4	38.242	H	H	A	H	H	H	A	B	H	H	A	B	B	H	H	B	H	H	H	H	B	A	B	H	B	H	H	H	B	H	A	H	A	H	H	H	B	A	H	B	A	A	H	H	H	B	A
S04_17795529	4	39.436	H	H	A	H	H	H	A	H	H	H	A	B	B	H	H	B	H	H	H	H	B	A	H	H	B	H	H	H	H	H	A	A	A	H	H	H	H	A	H	B	A	A	H	B	H	B	A
S04_18274839	4	39.961	H	H	A	H	H	H	A	H	H	A	A	B	B	H	H	B	H	H	H	H	B	A	H	H	B	H	H	H	H	H	A	H	A	B	H	H	H	A	H	B	A	A	A	B	H	B	A
S04_17771280	4	40.506	H	H	A	H	B	H	A	H	H	H	A	B	B	H	H	B	H	H	H	H	B	A	H	H	B	H	H	H	H	H	A	H	A	H	H	H	H	A	H	B	A	A	H	B	H	B	A
S04_18273381	4	41.328	H	H	A	H	H	H	A	H	H	H	A	B	B	H	H	B	H	A	H	H	B	A	H	H	B	A	H	H	H	H	A	H	A	H	B	H	H	A	H	B	A	A	H	B	H	B	A
S04_18429252	4	41.933	H	H	A	H	B	H	A	H	H	H	H	B	B	H	H	B	A	H	H	H	B	H	H	A	B	A	H	H	H	A	A	H	H	H	H	A	H	A	H	B	A	H	H	B	H	B	A
S04_18582755	4	42.708	H	H	A	H	H	H	A	H	H	H	A	B	B	H	H	B	A	H	H	H	B	A	H	H	B	H	H	H	H	H	A	H	A	H	H	H	H	A	H	B	A	H	H	B	H	B	A
S04_18582826	4	43.268	H	H	A	H	H	H	A	H	H	H	A	B	B	H	H	B	H	H	H	B	B	A	H	H	B	H	H	H	H	A	A	H	A	H	H	H	H	A	H	B	A	H	H	B	H	B	A
S04_18693700	4	43.707	H	H	A	H	B	H	A	H	H	H	A	B	B	H	H	B	H	H	H	H	B	A	H	H	B	H	H	H	H	H	A	H	H	H	H	H	H	A	H	B	A	H	A	B	H	B	A
S04_18711587	4	44.933	A	H	A	H	B	H	A	H	H	H	A	B	B	H	H	B	A	H	H	H	B	A	H	H	B	H	H	H	H	A	A	H	H	H	H	H	A	A	H	B	A	H	H	B	H	B	A
S04_18901552	4	47.07	H	H	A	B	B	H	A	A	H	A	A	B	B	H	A	B	H	H	H	B	B	A	H	H	B	H	H	H	H	H	A	H	H	H	H	H	H	A	H	B	A	H	H	B	B	B	A
S04_18957360	4	47.942	H	H	A	H	B	H	A	A	H	H	A	B	H	H	A	B	H	H	H	H	B	A	H	H	B	H	H	H	H	A	A	H	H	H	H	H	H	A	H	B	A	H	H	B	H	B	A
S04_19161720	4	49.956	H	H	A	H	B	H	A	A	H	H	A	B	H	H	A	B	H	H	H	H	B	A	H	H	B	H	H	H	H	A	A	H	H	A	B	H	H	A	H	B	A	H	H	B	H	B	A
S04_19409929	4	52.309	H	H	A	H	H	H	A	A	H	H	A	B	H	H	A	B	H	H	H	H	B	A	H	H	B	H	B	H	H	A	A	H	H	H	B	H	H	A	H	B	A	H	H	H	H	B	A
S04_19441205	4	54.001	H	H	A	H	H	H	A	A	H	H	H	B	H	H	A	B	H	H	H	H	H	A	H	H	B	H	B	H	H	A	A	H	H	H	B	H	H	A	H	B	A	H	H	A	H	B	A
S04_19550574	4	54.955	H	H	A	H	H	H	A	A	H	H	H	B	H	H	A	B	H	H	H	H	B	A	H	H	B	H	B	H	H	A	A	H	H	H	B	H	H	A	H	B	A	H	H	A	H	B	A
S04_20013951	4	56.816	H	H	A	H	B	H	A	A	B	H	H	H	H	H	A	H	H	H	H	H	H	H	B	H	B	H	B	H	H	A	A	H	H	H	B	H	H	A	H	B	A	H	H	A	H	H	A
S04_20077899	4	57.442	H	H	A	H	H	H	A	A	B	H	H	H	H	H	A	H	H	H	H	H	H	A	H	H	B	H	B	H	H	A	A	H	H	H	B	H	H	A	H	B	A	H	H	A	H	H	A
S04_20256064	4	58.586	H	H	A	H	B	H	A	A	B	H	H	H	H	H	A	H	H	H	H	B	H	A	H	H	B	H	B	H	H	A	A	H	H	H	B	H	H	A	H	B	A	H	H	A	H	H	A
S04_20329521	4	59.616	H	H	A	H	B	H	A	A	B	H	H	H	H	H	A	H	H	H	H	H	H	A	H	H	B	H	B	H	H	A	A	B	H	H	B	B	H	A	H	B	A	H	H	A	H	H	A
S04_20668712	4	61.904	H	H	A	H	H	H	A	A	B	H	H	H	H	H	A	H	H	H	H	B	H	A	H	H	H	H	B	H	H	A	A	H	H	H	B	H	H	A	H	B	A	H	H	A	H	H	A
S04_20797144	4	62.7	H	H	A	H	H	H	A	A	B	H	H	H	H	H	A	H	H	H	H	B	H	A	H	H	H	H	B	H	H	A	A	H	H	H	B	H	H	A	H	H	A	H	H	A	H	H	A
S04_20797135	4	63.274	H	H	A	H	H	H	A	A	B	H	H	H	H	H	A	H	H	H	H	B	H	A	B	H	H	B	B	H	H	A	A	H	H	H	B	H	H	A	H	H	A	H	H	A	H	H	A
S04_21198822	4	65.684	H	H	A	H	H	H	A	A	B	H	H	H	H	H	A	H	H	B	H	B	H	A	H	H	H	H	B	H	H	A	A	H	H	H	B	H	H	A	H	H	A	H	H	A	H	H	A
S04_21576322	4	68.204	H	H	A	H	B	H	A	A	B	H	H	H	H	H	A	H	H	B	H	B	H	A	H	H	B	H	B	H	H	A	A	H	A	H	B	H	H	A	H	H	A	H	A	A	H	H	A
S04_21542514	4	68.617	H	H	A	H	B	H	A	A	B	H	H	H	H	H	A	H	H	B	H	B	H	A	H	H	H	H	B	H	H	A	A	H	H	H	B	H	H	A	H	H	A	H	A	A	H	H	A
S04_21865492	4	70.239	H	H	A	H	H	H	A	A	B	H	H	H	H	H	A	H	H	B	H	B	H	A	H	H	H	H	B	H	H	A	A	H	H	H	B	H	H	A	H	H	A	H	A	A	H	H	A
S04_21924060	4	70.768	H	H	A	H	H	H	A	A	B	B	H	H	H	H	A	H	H	B	H	B	H	H	H	H	H	H	B	H	H	A	A	H	H	H	H	A	H	A	H	H	A	H	A	A	H	H	A
S04_22414536	4	72.878	H	A	A	H	H	H	A	A	B	H	H	H	H	H	A	H	H	B	B	B	H	A	H	H	H	H	B	H	H	A	A	H	H	H	B	A	H	H	B	H	A	H	A	H	H	H	A
S04_23899710	4	74.906	A	H	A	H	H	H	A	A	B	H	H	H	H	H	A	H	H	B	H	B	H	A	H	H	H	H	B	H	H	A	A	A	H	H	B	A	H	H	B	H	A	H	A	A	H	H	A
S04_22501743	4	75.57	A	H	A	H	H	H	A	A	B	H	H	H	H	H	A	H	H	B	H	B	H	A	B	H	H	H	B	H	H	A	A	H	H	H	B	A	H	H	B	H	A	H	A	A	H	H	A
S04_23447044	4	76.148	A	H	A	H	B	H	A	A	B	H	H	H	H	H	A	H	H	B	H	B	H	A	H	H	H	H	B	H	H	A	A	H	H	H	B	A	H	H	H	B	A	H	A	A	H	H	A
S04_22682298	4	76.681	A	H	A	H	H	H	A	A	B	H	H	H	H	H	A	H	H	B	H	B	H	A	H	H	H	H	B	H	H	A	A	H	H	H	B	A	H	H	H	H	A	H	A	A	H	H	A
S04_23673272	4	77.187	A	H	A	H	H	H	A	A	B	H	H	H	H	A	A	H	H	B	H	B	H	A	H	H	H	H	B	H	H	A	A	H	H	H	B	A	H	H	B	H	A	H	A	A	H	H	A
S04_23541333	4	77.715	A	H	A	H	H	A	A	H	B	H	H	H	H	H	A	H	H	B	H	B	H	A	H	H	H	H	B	H	H	A	A	H	H	H	B	A	H	H	B	H	A	H	A	A	H	H	A
S04_22708781	4	78.469	A	H	A	H	B	B	A	A	B	H	H	H	H	H	A	H	H	B	H	B	H	A	B	H	H	H	B	H	H	A	A	H	H	H	B	A	H	B	B	H	A	H	A	A	H	H	A
S04_23036064	4	79.241	A	A	A	H	H	B	A	H	B	H	H	H	B	H	A	H	H	B	H	B	A	A	H	H	H	H	B	H	H	A	A	H	H	H	B	A	H	H	H	H	A	H	A	A	H	H	A
S04_23244310	4	81.258	A	H	A	H	B	H	A	A	B	B	H	H	H	H	A	B	H	B	H	B	H	A	A	A	H	B	B	H	H	A	H	H	H	H	B	A	A	H	B	H	H	H	A	A	H	H	A
S04_24842574	4	83.815	A	H	A	H	H	H	A	A	B	H	H	H	H	H	A	H	H	B	H	B	H	A	B	H	B	H	H	H	H	A	A	H	H	A	B	A	H	B	B	H	A	H	A	A	H	H	A
S04_24842553	4	84.619	A	H	A	H	A	H	A	A	B	A	H	H	H	H	A	A	H	B	H	B	H	A	B	H	H	H	H	H	A	A	A	H	H	A	B	A	H	B	B	H	A	H	A	A	H	H	H
S04_25098895	4	86.441	A	H	A	H	H	H	A	A	B	H	H	A	H	H	A	H	H	B	H	B	H	A	B	H	H	H	H	H	H	H	H	H	H	A	B	A	H	B	B	H	H	H	A	H	H	H	A
S04_25047274	4	87.082	A	H	A	H	H	H	A	H	B	H	H	A	H	H	A	H	H	B	H	B	H	A	B	H	H	H	H	H	H	H	H	H	B	A	B	A	H	B	B	H	H	H	A	H	H	H	H
S04_25116121	4	88.183	A	H	A	H	H	H	A	H	B	B	H	A	H	H	A	H	H	B	A	B	H	A	B	H	H	H	H	H	H	H	B	H	H	A	B	A	B	B	H	H	H	H	A	H	H	H	A
S04_25332871	4	90.013	A	H	A	H	H	H	A	A	B	H	B	A	H	H	A	H	H	B	H	B	H	A	B	B	A	H	H	H	H	A	H	H	H	A	B	A	H	B	B	H	H	H	A	H	H	H	A
S04_25686899	4	92.981	A	A	A	H	H	H	A	A	B	H	B	A	H	A	A	H	H	B	H	B	B	A	B	B	A	H	H	H	H	A	H	H	H	A	H	A	H	B	B	H	H	H	A	H	B	H	A
S04_25859454	4	94.508	A	A	A	H	H	H	A	A	B	H	B	A	H	A	A	H	B	B	H	B	B	A	B	B	A	H	H	H	B	A	H	H	A	A	H	B	H	B	B	H	H	H	A	H	B	H	A
S04_25928207	4	96.192	A	H	A	H	H	H	A	A	B	H	B	A	H	A	H	H	B	B	H	B	B	A	B	B	A	H	H	H	H	A	H	A	H	A	H	H	H	B	H	H	H	H	A	H	B	H	A
S04_25897809	4	97.234	A	A	A	H	H	H	A	A	B	H	B	A	H	A	H	H	B	B	H	B	B	A	B	B	A	H	H	H	H	H	H	A	H	A	H	H	H	B	H	H	H	H	A	H	B	H	A
S04_26061900	4	98.739	A	A	A	H	H	H	A	A	B	H	B	H	H	A	H	H	H	B	H	B	B	A	B	B	A	H	H	H	H	A	H	A	H	A	H	H	H	B	H	H	H	H	A	H	B	H	A
S04_26021173	4	99.373	A	A	A	H	H	H	A	A	B	H	B	H	H	A	H	H	H	B	H	B	B	A	B	B	A	H	H	H	H	H	H	A	H	A	H	H	H	B	H	H	H	H	A	H	B	H	A
S04_26118999	4	100.222	A	A	A	H	H	H	A	H	B	H	B	H	H	A	H	H	H	B	H	B	B	H	B	H	A	H	H	H	H	A	H	A	H	A	H	H	H	B	B	H	H	H	A	H	B	H	A
S04_26254920	4	101.801	A	A	A	A	H	H	A	H	B	H	B	H	H	A	H	H	H	B	H	B	B	A	B	H	A	H	H	H	H	A	H	A	H	A	H	H	H	B	B	H	H	H	A	H	B	H	A
S04_26303829	4	102.295	A	A	A	A	H	H	A	H	B	H	B	H	H	A	H	H	B	B	H	H	B	A	B	H	A	H	H	H	H	A	H	A	H	A	H	H	H	B	B	H	H	H	A	H	B	H	A
S04_26250890	4	102.7	A	A	A	A	H	H	A	H	B	H	B	H	H	A	H	H	H	B	H	B	B	A	B	H	A	H	H	H	H	H	H	A	H	A	H	H	H	B	B	H	H	H	A	H	B	H	A
S04_26615749	4	105.269	A	A	A	A	H	H	A	H	B	H	B	H	H	A	B	H	B	B	H	B	B	A	B	H	A	H	H	H	B	H	H	H	H	A	A	H	H	B	B	H	H	H	A	H	B	H	A
S04_26861749	4	106.384	A	A	A	A	H	H	H	H	B	H	B	H	H	A	B	H	H	B	H	H	B	A	B	H	A	H	H	H	B	H	H	A	B	A	A	H	H	H	B	H	H	H	A	H	B	H	A
S04_26711876	4	106.926	A	A	A	A	H	H	A	H	B	H	B	H	H	A	B	H	H	B	H	H	B	A	B	H	A	H	H	H	B	A	H	A	H	A	A	H	H	B	H	H	H	H	A	H	B	H	A
S04_26845432	4	107.506	A	A	A	A	H	H	A	H	B	H	B	H	H	A	B	H	B	B	H	H	B	H	B	H	A	H	H	H	B	H	H	H	H	A	A	H	H	H	B	H	H	H	A	H	B	H	A
S04_26866015	4	107.957	A	A	A	A	H	H	A	H	B	H	B	H	H	A	B	H	H	B	H	H	B	A	B	H	A	H	A	H	B	H	H	A	H	A	A	H	H	H	B	H	H	H	A	H	B	H	H
S04_26899186	4	108.507	A	A	A	A	H	H	A	H	B	A	B	H	H	A	B	H	H	B	B	H	B	A	B	H	A	H	H	H	B	A	H	A	H	A	A	H	H	H	H	H	H	H	A	H	B	H	A
S04_27000190	4	109.314	A	A	A	A	H	H	A	H	B	H	B	H	H	A	B	H	H	B	H	H	B	H	B	H	A	H	H	H	B	H	H	A	H	A	A	H	H	H	H	H	H	H	A	H	B	H	A
S04_27217166	4	110.8	A	A	A	A	H	H	A	H	B	H	B	H	H	A	B	H	H	B	H	H	B	A	B	H	A	H	H	H	B	H	H	A	H	A	A	H	H	H	H	H	H	H	A	H	B	H	A
S04_27352748	4	111.767	A	A	A	A	H	H	A	H	B	H	B	H	H	A	B	H	H	B	H	H	B	A	B	H	A	H	H	H	B	H	H	H	H	A	A	H	H	H	H	H	H	H	A	H	B	H	A
S04_27734605	4	112.4	A	A	A	A	H	H	A	H	B	H	B	H	H	A	B	H	H	B	H	H	B	A	B	H	A	H	H	H	B	H	H	H	H	A	A	H	H	H	H	H	H	H	A	H	B	H	A
S04_27683248	4	112.926	A	A	A	A	H	H	A	H	B	H	B	H	H	A	B	H	H	B	H	H	B	A	B	H	A	H	H	H	B	H	H	A	H	A	A	H	H	H	B	H	H	H	A	H	B	H	A
S04_27556335	4	113.424	A	A	A	A	H	H	A	H	B	H	B	H	H	A	B	H	H	B	H	H	B	A	B	H	A	H	H	H	B	H	H	A	H	A	A	H	H	H	H	H	H	H	A	H	B	H	A
S04_27730491	4	114.399	A	A	A	A	H	H	A	H	B	H	B	H	H	A	B	H	B	B	H	H	B	H	B	H	A	H	H	H	B	H	H	A	H	A	A	H	H	H	B	H	H	H	A	H	B	H	A
S04_27649830	4	115.808	A	A	A	A	H	A	A	H	B	H	B	H	H	A	B	H	H	B	H	H	H	A	B	H	A	H	H	H	B	H	H	A	H	A	A	A	H	H	H	H	H	A	A	H	B	H	A
S04_27548591	4	119.93	A	A	A	A	A	B	A	H	B	A	B	H	H	A	B	H	B	B	H	B	B	A	B	B	A	H	A	H	B	B	H	H	A	A	A	H	H	H	B	B	B	H	A	H	B	A	A
S05_573340	5	0	H	B	A	B	B	B	H	A	H	A	A	H	H	H	B	B	A	B	A	H	A	H	A	A	H	B	A	H	B	H	A	B	B	A	H	B	B	A	NA	B	B	H	A	A	B	H	H
S05_589047	5	4.898	H	H	B	B	B	H	H	A	H	H	B	A	H	H	B	B	H	H	A	B	H	B	A	A	H	B	A	H	H	B	H	H	B	A	H	H	B	A	B	B	B	H	H	A	B	H	A
S05_588991	5	5.471	H	H	H	B	B	H	H	A	H	H	B	A	H	H	B	B	H	B	A	B	H	B	A	A	H	B	A	H	H	B	H	H	B	A	H	H	B	A	B	B	B	H	H	A	B	H	A
S05_210627	5	6.7	H	H	H	B	H	H	H	A	H	H	B	A	H	H	H	B	A	B	A	H	H	B	A	A	H	B	A	H	H	H	A	H	B	A	H	H	B	A	B	H	B	H	H	A	H	H	H
S05_83562	5	6.969	H	H	H	B	H	H	H	A	H	H	B	A	H	H	H	B	A	B	A	H	H	B	A	A	H	B	A	H	H	H	A	H	B	A	H	H	B	A	B	H	B	H	H	A	H	H	H
S05_310859	5	7.359	H	H	H	H	H	H	H	A	H	H	B	A	H	H	H	B	A	B	A	H	H	B	A	A	H	B	A	H	H	H	A	H	B	A	H	H	B	A	B	H	B	H	H	A	B	H	H
S05_284948	5	7.736	H	H	H	H	H	H	H	A	H	H	B	A	H	H	H	B	A	B	A	H	H	B	A	A	H	B	A	H	H	H	A	H	B	A	H	H	B	A	B	H	B	H	H	A	H	H	H
S05_237460	5	7.957	H	H	H	B	H	H	H	A	H	H	B	A	H	H	H	B	A	B	A	H	H	B	A	A	H	B	A	H	H	H	A	H	B	A	H	H	B	A	B	H	B	H	H	A	H	H	H
S05_285062	5	8.228	H	H	H	B	H	H	H	A	H	H	B	A	H	H	H	B	A	B	A	H	H	B	A	A	H	B	A	H	H	H	A	H	B	A	H	H	B	A	H	H	B	H	H	A	H	H	H
S05_269915	5	8.319	H	H	H	B	H	H	H	A	H	H	B	A	H	H	H	B	A	B	A	H	H	B	A	A	H	B	A	H	H	H	A	H	B	A	H	H	B	A	H	H	B	H	H	A	H	H	H
S05_416974	5	8.556	H	H	H	B	H	H	H	A	H	H	B	A	H	H	H	B	A	B	A	H	H	B	A	A	H	B	A	H	H	H	A	H	B	A	H	H	B	A	B	H	B	H	H	A	H	H	H
S05_503466	5	9.124	H	H	H	H	H	H	H	A	H	H	B	A	H	H	H	B	A	B	A	H	H	B	A	A	H	B	A	H	H	H	A	H	B	A	H	H	B	A	H	H	B	H	H	A	H	H	H
S05_546969	5	9.532	H	H	H	B	H	H	H	A	H	H	H	A	H	H	H	B	H	B	A	H	H	B	A	A	H	B	A	H	H	H	A	H	B	A	H	H	B	A	H	H	B	H	H	A	H	H	H
S05_674210	5	10.32	H	H	H	B	H	H	H	A	H	H	B	A	H	H	H	B	H	B	A	H	H	B	A	A	H	B	A	H	H	B	H	H	B	A	H	H	H	A	H	H	B	H	H	A	H	H	H
S05_883383	5	10.756	H	H	H	B	H	H	H	A	H	H	B	A	H	H	A	B	H	B	A	H	H	B	A	A	H	B	A	H	H	H	H	H	B	A	H	H	H	A	H	H	B	H	H	A	H	H	H
S05_863821	5	11.238	H	H	H	B	H	H	H	A	H	H	B	A	H	H	A	B	H	B	A	H	H	B	A	A	H	B	A	H	H	H	H	H	B	A	H	H	H	A	B	H	B	H	H	A	H	H	H
S05_920819	5	11.461	H	H	H	B	H	H	H	A	H	H	B	A	H	H	A	B	H	B	A	H	H	B	A	A	H	B	A	H	H	B	H	H	B	A	H	H	H	A	B	H	B	H	H	A	H	H	H
S05_925807	5	11.587	H	H	H	B	H	H	H	A	H	H	B	A	H	H	A	B	H	B	A	H	H	B	A	A	H	B	A	H	H	H	H	H	B	A	H	H	H	A	H	H	B	H	H	A	H	H	H
S05_912951	5	11.672	H	H	H	B	H	H	H	A	H	H	B	A	H	H	A	B	H	B	A	H	H	B	A	A	H	B	A	H	H	H	H	H	B	A	H	H	H	A	H	H	B	H	H	A	H	H	H
S05_894518	5	11.699	H	H	H	B	H	H	H	A	H	H	B	A	H	H	A	B	H	B	A	H	H	B	A	A	H	B	A	H	H	H	H	H	B	A	H	H	H	A	B	H	B	H	H	A	H	H	H
S05_709711	5	11.777	H	H	H	B	H	H	H	A	H	H	B	A	H	H	H	B	H	B	A	H	H	B	A	A	H	B	A	H	H	H	H	H	B	A	H	H	H	A	B	H	B	H	H	A	H	H	H
S05_799816	5	11.987	H	H	H	B	H	H	H	A	H	H	B	A	H	H	A	B	A	B	A	H	H	B	A	A	H	B	A	H	H	H	H	H	B	A	H	H	H	A	H	H	B	H	H	A	H	H	H
S05_871709	5	12.183	H	H	H	B	H	H	H	A	H	H	B	A	H	H	A	B	H	B	A	H	H	B	A	A	H	B	A	H	H	H	H	H	B	A	H	H	H	A	B	H	B	H	H	A	H	H	H
S05_826526	5	13.536	H	H	H	B	H	H	H	A	H	H	B	A	H	H	A	B	H	B	A	H	H	B	A	A	H	B	A	H	H	H	H	H	B	A	H	H	A	A	H	H	B	H	A	A	H	H	H
S05_1123661	5	14.629	H	H	H	B	H	H	H	A	H	H	B	A	H	H	A	B	H	B	A	H	H	B	A	A	H	B	A	B	H	H	H	H	B	A	H	H	H	A	H	H	B	H	A	A	H	H	H
S05_1130268	5	14.747	H	H	H	B	H	H	H	A	H	H	B	A	H	H	A	B	H	B	A	H	H	B	A	A	H	B	A	B	H	H	H	H	B	A	H	H	H	A	B	H	B	H	A	A	H	H	H
S05_1125608	5	15.038	H	H	H	B	H	H	H	A	H	H	B	A	H	H	A	B	H	B	A	H	H	B	A	A	H	B	A	B	H	H	H	H	B	A	H	H	H	A	B	H	B	H	A	A	H	H	H
S05_1247668	5	15.657	H	H	H	B	H	H	H	A	H	H	B	A	H	H	A	B	H	B	A	H	H	B	A	A	H	B	A	B	H	H	H	B	B	A	H	H	B	A	B	H	B	H	A	A	H	H	H
S05_1316322	5	15.912	H	H	H	B	H	H	H	A	H	H	B	A	H	H	A	B	H	B	A	H	H	B	A	A	H	B	A	B	H	H	H	H	B	A	H	H	H	A	H	H	B	H	A	A	H	H	H
S05_1211311	5	16.322	H	H	H	B	H	H	H	A	H	H	B	A	H	H	A	B	H	B	A	H	H	B	A	A	H	B	A	B	B	H	H	B	B	A	H	H	H	A	B	H	B	H	A	A	H	H	H
S05_1477192	5	19.601	H	H	H	B	H	H	H	A	H	H	B	A	H	H	A	B	H	B	A	H	H	B	A	A	H	B	A	B	H	H	H	H	B	H	H	H	H	A	H	H	B	H	A	A	H	A	H
S05_1486232	5	20.222	H	H	H	B	H	H	H	A	H	H	B	A	H	H	A	B	H	B	A	H	H	B	A	A	H	B	A	B	H	H	H	H	B	H	H	H	H	A	B	H	B	H	A	A	H	A	H
S05_1659085	5	20.57	H	H	H	B	H	H	H	A	H	H	B	A	H	H	A	B	H	B	A	H	H	B	A	A	H	B	A	B	H	H	H	B	B	H	H	H	H	A	H	H	B	H	A	A	H	A	H
S05_1658983	5	21.589	H	H	H	B	H	H	H	A	H	H	B	A	H	B	A	B	H	B	A	H	H	B	A	A	H	B	H	B	H	B	H	B	B	H	H	H	H	A	B	H	B	H	A	A	H	A	H
S05_1820688	5	26.111	H	H	H	B	H	H	H	A	H	H	B	A	H	H	A	B	H	B	A	H	A	B	A	A	A	B	A	B	H	H	H	B	B	B	H	H	B	A	B	B	B	H	A	A	H	A	B
S05_3298504	5	26.832	H	H	H	B	H	A	H	A	H	A	H	A	H	B	B	B	H	B	H	NA	A	B	B	A	H	A	A	B	A	H	H	H	H	B	A	H	H	A	B	H	B	H	A	H	H	A	A
S05_3560005	5	31.667	A	NA	NA	B	H	H	H	A	H	NA	B	A	A	NA	B	B	H	B	H	H	H	B	H	A	H	H	A	B	H	H	H	H	H	H	H	H	NA	A	B	B	B	B	A	NA	H	NA	H
S05_3440441	5	33.93	A	B	H	B	B	H	H	A	B	A	H	A	H	H	H	B	H	B	H	A	H	B	H	A	H	H	A	B	H	B	H	B	A	H	H	NA	H	A	B	NA	B	H	A	B	H	A	H
S05_3558059	5	35.065	A	H	H	B	H	B	H	A	H	A	H	A	H	H	H	B	H	B	H	H	H	B	H	A	H	H	A	B	B	B	H	H	B	H	H	H	H	A	B	H	B	H	A	H	H	A	H
S05_3943387	5	37.456	A	B	B	B	H	H	H	H	H	A	H	A	H	H	H	B	H	B	H	A	B	B	H	A	H	H	A	B	H	B	H	B	B	H	H	H	H	A	B	H	B	B	A	H	B	A	H
S05_3729411	5	38.466	A	B	H	B	H	H	H	A	H	A	H	A	H	H	H	B	H	B	H	H	H	B	H	A	H	H	A	B	H	H	H	B	H	H	H	H	H	A	B	H	B	H	A	H	H	A	H
S05_3883061	5	39.741	A	B	H	B	H	H	H	A	H	A	H	A	H	H	H	B	H	B	H	H	H	B	H	A	H	H	A	B	H	B	H	B	H	H	H	H	H	A	B	H	B	H	A	H	H	A	H
S05_3899880	5	39.973	A	B	H	B	H	H	H	A	H	A	H	A	H	H	H	B	H	B	H	H	H	B	H	A	H	H	A	B	H	H	H	B	H	H	H	H	H	A	B	H	B	H	A	H	H	A	H
S05_3947349	5	40.498	A	B	H	B	H	H	H	A	H	A	H	A	H	H	H	B	H	B	H	H	H	B	H	A	H	H	A	B	H	H	H	B	H	H	H	H	H	A	B	H	B	H	A	H	H	A	H
S05_3962595	5	40.634	A	B	H	B	H	H	H	A	H	A	H	A	H	H	H	B	H	B	H	H	H	B	H	A	H	H	A	B	H	H	H	B	H	H	H	H	H	A	B	H	B	H	A	H	H	A	H
S05_4106100	5	41.018	A	B	H	B	H	H	H	A	H	A	H	A	H	H	H	B	H	B	H	H	H	B	H	A	H	H	A	B	H	B	H	B	H	H	H	H	H	A	B	H	B	H	A	H	H	A	H
S05_4111135	5	41.275	A	B	H	B	H	H	H	A	H	A	H	A	H	H	H	B	H	B	H	H	H	B	H	A	H	H	A	B	H	H	H	H	H	H	H	H	H	A	H	H	B	H	A	H	H	A	H
S05_4111175	5	41.433	A	B	H	B	H	H	H	A	H	A	H	A	H	H	H	B	H	B	H	H	H	B	H	A	H	H	A	B	H	H	H	H	H	H	H	H	H	A	B	H	B	H	A	H	H	A	H
S05_4573255	5	42.986	A	B	H	B	H	H	H	A	H	A	H	A	H	H	H	B	H	H	H	H	H	B	H	A	H	H	A	B	H	B	H	B	H	H	H	H	H	A	B	H	B	H	A	H	H	A	A
S05_4549962	5	43.524	A	B	H	B	H	H	H	A	H	A	H	A	H	H	H	B	H	H	H	H	H	B	H	A	H	H	A	B	H	H	H	B	H	H	H	H	H	A	B	H	B	H	H	H	H	A	H
S05_4550735	5	43.817	A	B	H	B	H	H	H	A	H	A	H	A	H	H	H	B	H	H	H	H	H	B	H	A	H	H	A	B	H	H	H	B	H	H	H	H	H	A	H	H	B	H	A	H	H	A	H
S05_4573281	5	43.918	A	B	H	B	H	H	H	A	H	A	H	A	H	H	H	B	H	H	H	H	H	B	H	A	H	H	A	B	H	H	H	B	H	H	H	H	H	A	B	H	B	H	A	H	H	A	H
S05_4550004	5	44.226	A	B	H	B	H	H	H	A	H	A	H	A	H	H	H	B	H	H	H	H	H	B	H	A	H	H	A	B	H	B	H	B	H	H	H	H	H	A	B	H	B	H	A	H	B	A	A
S05_4717231	5	45.332	A	B	H	B	H	H	H	A	H	A	H	A	H	H	H	B	H	H	H	H	H	B	H	A	H	H	A	B	H	H	H	H	H	H	H	H	H	A	B	H	B	H	A	H	B	A	H
S05_5020643	5	45.918	A	B	H	B	H	H	H	A	H	A	H	A	H	H	H	B	H	H	H	A	H	B	H	A	H	H	A	B	H	H	H	B	H	H	H	H	H	A	B	H	B	H	A	B	B	A	H
S05_4783215	5	45.924	A	B	H	B	H	H	H	A	H	A	H	A	H	H	H	B	H	H	H	H	H	H	H	A	H	H	A	H	H	H	H	H	H	H	H	A	H	A	B	H	B	H	A	H	B	A	H
S05_4966493	5	45.928	A	B	H	B	H	H	H	A	H	A	H	A	H	H	H	B	H	H	H	H	H	B	H	A	H	H	A	B	H	B	H	B	H	H	H	H	H	A	B	H	B	H	A	H	B	A	H
S05_4938066	5	46.01	A	B	H	B	H	H	H	A	H	A	H	A	H	H	H	B	H	H	H	H	H	B	H	A	H	H	A	B	H	H	H	B	H	H	H	H	H	A	B	H	B	H	A	H	B	A	H
S05_4734626	5	46.153	A	B	H	B	H	H	H	A	H	A	H	A	H	H	H	B	H	H	H	H	H	B	H	A	H	H	A	B	H	H	H	H	B	H	H	H	H	A	B	H	B	H	A	H	H	A	H
S05_4964140	5	46.43	A	B	H	B	H	H	H	A	H	A	H	A	H	H	H	B	H	H	H	H	H	B	H	A	H	H	A	B	H	B	H	B	H	H	H	H	H	A	H	H	B	H	A	H	B	A	H
S05_4964049	5	46.854	A	B	H	H	H	H	H	A	H	A	H	A	H	H	H	B	H	H	H	H	H	B	H	A	H	H	A	B	H	H	H	B	H	H	H	H	H	A	B	H	B	H	A	H	B	A	H
S05_4944464	5	47.259	A	B	H	H	H	H	H	A	H	A	H	A	H	H	H	B	H	H	H	H	H	B	H	A	H	H	A	B	H	B	H	B	H	H	H	H	H	A	B	H	B	H	A	H	B	A	H
S05_4945622	5	48.163	A	B	H	B	H	H	H	A	H	A	H	A	H	H	H	B	H	H	H	H	H	B	H	A	H	H	H	B	H	H	H	B	H	H	H	H	H	A	H	A	B	B	A	H	B	A	H
S05_4659029	5	49.054	A	B	H	B	H	H	H	A	H	A	H	A	H	H	H	B	H	H	H	H	H	H	H	A	H	H	A	B	H	B	H	H	H	B	H	H	H	A	B	H	B	H	A	H	B	A	H
S05_4967307	5	51.981	A	B	A	H	H	H	H	A	A	A	B	A	H	H	H	B	H	A	H	H	H	B	NA	A	H	H	A	B	H	H	H	B	H	H	H	H	B	A	B	H	B	H	A	H	B	A	H
S05_6528164	5	56.922	A	B	H	H	H	H	B	H	B	A	H	A	H	H	H	H	H	H	B	A	H	H	H	A	H	H	A	B	H	H	H	H	H	H	H	H	H	H	H	H	B	H	A	B	B	A	A
S05_7346118	5	59.629	H	B	H	H	H	H	B	A	B	A	H	A	H	H	H	H	H	H	H	A	H	H	H	A	H	H	A	B	H	H	H	H	H	B	B	H	B	H	H	H	H	H	A	B	B	A	A
S05_7862847	5	61.187	H	B	H	H	H	H	B	A	B	A	H	A	H	H	H	H	H	H	H	A	H	H	H	A	A	H	A	B	H	H	H	H	H	B	H	H	H	H	B	A	H	H	A	B	B	A	A
S05_7920299	5	61.516	H	B	H	H	H	H	B	A	B	A	H	A	H	H	H	H	H	H	H	A	H	H	H	A	H	H	A	B	H	B	H	H	H	B	H	H	H	H	B	H	H	H	A	B	B	A	A
S05_7880640	5	61.864	H	B	H	H	H	H	B	A	B	A	H	A	H	H	H	H	H	H	H	A	H	H	H	A	H	H	A	B	H	H	H	H	H	B	H	H	H	H	B	A	H	H	A	B	B	A	A
S05_8010598	5	62.115	H	B	H	H	H	H	B	A	B	A	H	A	H	H	H	H	H	A	H	A	H	H	H	A	H	H	A	B	H	H	H	H	H	B	H	H	H	H	B	A	H	H	A	H	B	A	A
S05_7958506	5	62.502	H	B	H	H	H	H	B	A	B	A	H	A	H	H	H	H	H	H	H	A	H	H	H	A	H	H	A	B	H	H	H	H	H	B	H	H	H	H	H	A	H	H	A	B	B	A	A
S05_8087373	5	62.613	H	B	H	H	H	H	B	A	B	A	H	A	H	H	H	H	H	H	H	A	H	H	H	A	H	H	A	B	H	H	H	H	H	B	H	H	H	H	B	A	H	H	A	B	B	A	A
S05_7348097	5	62.919	H	B	H	H	H	H	B	A	B	A	H	A	H	H	H	H	H	H	H	A	H	H	H	A	H	H	A	B	H	H	H	H	H	B	H	H	H	H	B	A	H	H	A	B	B	A	A
S05_7295638	5	63.066	H	B	H	H	H	H	B	A	B	A	H	A	H	H	H	H	H	H	H	A	H	H	H	A	H	H	A	B	H	B	H	H	H	B	H	H	H	H	B	A	H	H	A	B	B	A	A
S05_7497341	5	63.314	H	B	H	H	H	H	B	A	B	A	H	A	H	H	H	H	H	A	H	A	H	H	H	A	H	H	A	B	H	H	H	H	H	B	H	H	H	H	H	A	H	H	A	B	B	A	A
S05_7008979	5	64.379	A	B	B	H	H	H	B	A	B	A	H	A	H	H	H	H	H	H	B	A	H	H	A	A	H	H	A	B	H	H	H	H	H	B	H	H	H	H	B	H	H	H	A	B	B	A	A
S05_7008991	5	64.532	A	B	H	H	H	H	B	A	B	A	H	A	H	H	H	H	H	H	B	A	H	H	A	A	H	H	A	B	H	H	H	H	H	B	H	H	H	H	H	H	H	H	A	B	B	A	A
S05_6822073	5	65.046	A	B	H	H	H	H	B	A	B	A	H	A	H	H	H	H	H	H	B	A	H	H	A	A	H	H	A	B	H	B	H	H	H	B	H	H	H	H	H	A	H	H	A	B	B	A	A
S05_6802856	5	65.376	A	B	H	H	H	H	B	A	B	A	H	A	H	H	H	H	H	H	B	A	H	H	A	A	H	H	A	B	H	H	H	H	H	B	H	H	H	H	H	A	H	H	A	B	B	A	A
S05_6989960	5	66.809	A	B	H	H	H	H	B	A	B	H	H	A	H	H	H	H	A	H	B	A	H	H	A	A	H	H	A	B	H	H	H	H	H	B	H	H	H	H	B	A	H	H	A	B	B	A	A
S05_7002306	5	70.534	A	B	H	H	H	A	B	H	B	A	H	A	H	H	H	B	H	NA	B	A	B	H	A	A	A	H	A	B	H	A	A	H	H	B	H	A	H	H	B	A	H	H	A	B	B	A	A
S05_7073600	5	73.178	A	B	H	H	A	H	B	A	B	H	A	A	H	B	H	H	H	H	B	A	A	H	A	A	H	NA	A	B	H	B	H	H	A	B	A	H	H	H	B	A	H	H	A	B	B	A	NA
S05_9944219	5	78.552	H	A	H	H	B	H	B	H	B	A	H	A	A	H	NA	H	H	A	H	A	A	H	A	A	H	H	A	H	H	B	H	H	H	B	A	H	B	A	H	A	A	H	A	H	B	A	A
S05_10051038	5	81.527	H	H	H	H	H	H	B	H	H	A	H	NA	A	H	B	H	H	H	H	A	H	A	H	A	H	H	A	A	A	H	H	H	H	B	H	H	H	A	A	A	A	A	A	H	B	A	NA
S05_10618683	5	84.195	B	H	B	H	H	H	B	B	H	A	H	A	A	B	H	H	B	H	H	A	H	H	H	A	A	H	A	H	A	H	H	H	H	B	H	H	B	A	H	A	H	H	A	H	B	A	A
S05_13292589	5	88.23	H	A	H	H	H	H	H	B	H	A	B	A	A	H	H	B	H	H	H	A	A	H	H	A	H	H	A	A	A	H	H	H	H	B	H	H	B	A	A	A	H	H	H	H	B	A	A
S05_13969536	5	93.172	H	A	H	H	H	H	B	B	H	A	B	A	A	H	H	H	H	H	H	H	A	H	H	A	H	H	H	A	H	H	H	H	A	B	H	H	B	H	H	A	H	H	A	H	B	A	A
S05_13969528	5	94.342	H	A	H	H	H	H	B	B	H	A	B	A	A	H	H	H	H	H	H	A	A	H	H	A	H	H	H	A	H	H	H	H	A	B	H	H	B	H	H	H	H	H	A	H	B	A	A
S05_13979117	5	95.027	H	A	H	H	H	H	B	B	H	A	B	A	A	H	H	H	B	H	H	A	A	H	H	A	H	H	H	A	H	H	H	H	A	B	H	H	B	H	H	H	H	H	A	H	B	A	A
S05_14256708	5	95.545	H	A	H	H	H	H	B	B	H	A	B	A	A	H	H	H	H	H	H	A	A	H	H	A	H	H	H	A	H	H	H	H	A	B	H	H	B	H	H	H	H	H	A	H	B	A	A
S05_14231373	5	96.024	H	A	H	H	H	H	B	B	H	A	B	A	A	H	H	H	H	H	H	A	A	H	H	A	H	H	H	A	H	H	H	H	A	B	H	H	B	H	H	A	H	H	A	H	B	A	A
S05_14232395	5	96.557	H	A	H	H	H	H	B	B	H	A	B	A	A	H	H	H	H	H	H	A	A	H	H	A	H	H	H	A	H	H	H	H	A	B	H	H	B	H	H	A	H	H	A	H	B	A	A
S05_14789286	5	98.546	H	A	H	H	H	H	B	B	H	A	B	A	A	H	H	H	H	H	H	A	A	H	H	A	H	H	H	A	H	H	H	H	A	B	H	H	B	H	H	A	H	A	A	H	B	A	A
S05_15473626	5	101.915	H	A	H	H	A	H	H	B	H	A	B	A	A	H	H	H	H	H	H	A	A	H	H	A	H	H	H	A	H	H	H	H	A	B	A	H	B	H	H	H	H	A	A	H	B	A	A
S05_17035722	5	107.38	H	A	H	H	A	H	H	B	H	A	B	A	H	H	A	H	H	A	H	A	A	H	H	A	H	H	B	A	H	H	H	H	A	B	NA	A	B	H	H	A	B	A	A	H	B	A	A
S05_17164724	5	110.748	H	A	H	B	B	B	A	B	B	A	A	A	H	H	A	H	H	A	A	H	B	H	H	A	H	A	H	A	H	H	A	H	A	B	B	A	B	A	A	B	H	A	H	B	A	H	A
S05_32550422	5	129.523	H	A	H	B	B	B	A	B	B	A	A	A	H	H	A	H	H	A	A	H	B	H	H	A	H	A	H	A	H	H	A	H	A	B	B	A	B	A	A	B	H	A	H	B	A	H	A
S05_32539132	5	131.21	H	A	H	B	H	B	A	B	B	A	A	A	H	A	A	H	H	A	A	H	B	H	H	A	H	A	A	A	H	H	A	H	A	NA	B	A	B	A	H	NA	H	A	H	B	A	H	A
S05_32411717	5	133.048	A	H	H	H	A	H	H	B	A	H	B	H	H	H	A	B	H	A	H	H	A	H	H	H	A	H	H	H	B	B	H	H	H	B	B	H	B	H	H	H	A	A	H	A	B	A	A
S05_24766876	5	133.677	A	H	H	H	A	H	H	B	A	H	B	H	H	H	A	B	H	A	H	H	A	H	H	H	A	H	H	H	B	B	H	H	H	B	B	H	B	H	H	H	A	A	H	A	B	A	A
S05_33279166	5	139.223	H	A	H	B	H	B	H	B	B	A	A	A	H	B	A	H	H	A	A	H	B	H	B	B	H	A	A	A	H	H	H	A	B	B	B	A	B	A	H	H	B	A	H	B	B	B	A
S05_33545668	5	141.709	H	A	H	B	H	B	H	B	B	A	A	A	H	H	A	H	H	A	A	H	B	H	H	B	H	A	A	A	H	H	H	H	H	B	B	A	B	A	H	H	H	A	B	B	H	B	A
S05_33545661	5	142.58	H	A	H	B	H	B	H	B	B	A	A	A	H	H	A	H	H	A	A	H	B	H	H	B	H	A	A	A	H	H	H	A	H	B	B	A	B	A	H	H	H	A	B	B	H	B	A
S05_33491396	5	143.353	H	A	H	B	H	B	H	B	B	A	A	A	H	H	A	H	H	A	A	H	B	H	H	B	H	A	A	A	H	H	H	A	H	B	B	A	B	A	H	H	H	A	B	B	H	B	A
S05_33606195	5	143.547	H	H	H	B	H	B	H	B	B	A	A	A	H	H	A	H	H	A	A	H	B	H	H	B	H	A	A	A	H	H	H	A	H	B	B	A	B	A	H	H	H	A	B	B	H	B	A
S05_33886603	5	145.333	H	H	H	B	H	B	H	B	B	H	H	A	H	H	A	H	H	A	A	H	B	H	H	B	H	A	A	A	H	H	H	A	H	B	B	A	B	A	H	H	H	A	B	B	H	B	A
S05_33964634	5	147.048	H	H	H	B	H	B	H	B	B	H	H	A	H	H	A	H	H	A	A	H	B	H	H	B	H	A	A	H	H	H	H	A	H	B	H	A	B	A	A	B	H	A	B	B	H	B	A
S05_34330471	5	148.499	H	H	H	B	H	B	H	B	B	H	H	A	H	H	A	H	H	A	A	H	B	H	H	B	H	A	A	H	H	H	H	A	H	B	B	A	B	A	H	B	H	A	B	B	H	B	A
S05_34330580	5	148.75	H	H	H	B	H	B	H	B	B	H	H	A	H	H	A	H	H	A	A	H	B	H	H	B	H	A	A	H	H	H	H	A	H	B	B	A	B	A	H	B	H	H	B	B	H	B	H
S05_34582841	5	151.052	H	H	H	B	H	B	H	B	B	H	H	A	H	H	A	H	H	A	A	H	B	H	H	B	H	A	A	H	H	H	H	A	H	B	B	A	B	A	H	B	H	H	B	B	H	B	H
S05_34545705	5	151.23	H	H	H	B	H	B	H	B	B	H	H	A	H	H	A	H	H	A	A	H	B	H	H	B	H	A	A	H	H	H	H	A	H	B	B	A	B	A	H	B	H	H	B	B	H	B	H
S05_34582319	5	151.315	H	H	H	B	H	B	H	B	B	H	H	A	H	H	A	H	B	H	A	H	B	H	H	B	H	A	A	H	H	H	H	A	H	B	B	A	B	A	H	B	H	H	B	B	H	B	H
S05_34636858	5	151.562	H	H	H	B	H	B	H	B	B	H	H	A	H	H	A	H	H	H	A	H	B	H	H	B	H	A	A	H	H	H	H	A	H	B	B	A	B	A	H	B	H	H	B	B	H	B	H
S05_34636797	5	151.643	H	H	H	B	H	B	H	B	B	H	H	A	H	H	A	H	H	H	A	H	B	H	H	B	H	A	A	H	H	H	H	A	H	H	B	A	B	A	H	B	H	H	B	B	H	B	H
S05_34681925	5	151.979	H	H	H	B	H	B	H	B	B	H	H	A	H	A	A	B	H	H	A	A	B	H	H	B	H	A	A	H	H	H	H	A	H	H	B	H	B	A	H	B	H	H	B	B	H	B	H
S05_34721399	5	152.236	H	H	H	B	H	B	H	B	B	H	H	A	H	H	A	H	H	H	A	H	B	H	H	B	H	A	A	H	H	H	H	H	H	H	B	A	B	A	H	B	H	H	B	B	H	B	B
S05_34721360	5	152.587	H	H	H	B	H	B	H	B	B	H	H	A	H	H	A	H	H	H	A	H	B	H	H	B	H	A	A	H	H	H	H	A	H	H	B	A	B	A	H	B	H	H	H	B	H	B	B
S05_34903415	5	153.888	H	H	H	B	H	B	H	B	B	H	H	A	H	H	A	H	H	H	A	H	B	H	H	B	H	A	A	H	H	H	H	A	H	H	B	A	B	A	H	B	H	H	B	B	H	B	B
S05_34977476	5	154.372	H	H	H	B	B	B	H	B	B	H	H	A	H	H	A	H	H	H	A	H	B	H	H	B	H	A	A	H	H	H	H	A	H	H	B	A	B	A	H	B	H	H	B	B	H	B	B
S05_34977518	5	154.455	H	H	H	B	H	B	H	B	B	H	H	A	H	H	A	H	H	H	A	H	B	H	H	B	H	A	A	H	H	H	H	A	B	H	B	A	B	A	H	B	H	H	B	B	H	B	B
S05_35266843	5	155.254	H	H	H	B	H	B	H	B	B	H	H	A	H	H	A	H	H	H	A	H	B	H	H	B	H	A	A	H	H	H	H	A	B	H	B	A	B	A	H	B	H	H	B	B	H	B	B
S05_35257899	5	155.322	H	H	H	B	H	B	H	B	B	H	H	A	H	H	A	H	H	H	A	H	B	H	H	B	H	A	A	H	H	H	H	A	H	H	B	A	B	A	H	B	H	H	B	B	H	B	H
S05_35287096	5	155.39	H	H	H	B	H	B	H	B	B	H	H	A	H	H	A	H	H	H	A	H	B	H	H	B	H	A	A	H	H	H	H	A	H	H	B	A	B	A	H	B	H	H	B	B	H	B	B
S05_34811980	5	155.4	H	H	H	B	B	B	B	B	B	H	H	A	H	H	A	H	H	H	A	B	B	H	H	B	H	A	A	H	H	H	H	A	H	H	B	A	B	A	H	B	H	H	B	B	H	B	B
S05_35336274	5	156.677	H	H	H	B	H	B	H	B	B	H	H	A	H	H	A	H	H	H	A	H	B	H	H	B	H	A	A	H	H	H	H	A	H	H	B	A	B	A	H	B	H	H	B	B	H	B	B
S05_35460226	5	157.686	H	H	H	B	H	B	H	B	B	H	H	A	H	H	A	H	H	H	A	H	B	H	H	B	H	A	A	H	H	H	H	H	H	H	B	A	B	A	H	B	H	H	B	B	H	B	B
S05_35403193	5	158.052	H	H	H	B	H	B	H	B	B	H	H	A	H	H	A	H	H	H	A	H	B	H	H	B	H	A	A	H	H	H	H	A	H	H	B	A	B	A	H	B	H	H	B	B	H	B	B
S05_35677984	5	159.294	H	H	H	B	H	B	H	B	B	H	H	A	H	H	A	H	H	H	A	H	B	H	H	B	H	A	A	H	H	B	H	A	H	H	B	A	B	A	H	B	H	H	B	B	H	B	B
S05_36031804	5	161.844	H	H	H	B	B	B	H	B	B	H	H	A	H	H	A	H	H	H	A	H	B	H	H	B	H	A	H	H	H	H	H	A	H	H	B	A	B	H	H	B	H	H	B	B	H	B	B
S05_36200258	5	163.513	H	H	H	H	H	B	H	B	B	H	H	A	H	H	A	H	H	H	A	H	B	H	H	B	H	A	H	H	H	H	H	A	H	H	B	A	B	H	H	B	H	H	B	B	H	B	B
S05_36031717	5	164.42	B	H	H	B	B	B	H	B	B	H	H	A	H	H	A	H	H	H	A	B	B	H	H	B	H	A	H	H	H	H	H	A	H	H	B	A	B	H	H	B	H	H	B	B	H	B	B
S05_36434351	5	170.509	H	H	H	H	H	B	H	B	B	H	H	A	H	H	A	H	H	H	A	H	B	H	H	B	A	A	A	A	H	H	H	A	H	H	B	A	B	H	A	B	H	H	H	B	A	B	H
S05_37667011	5	179.164	B	H	H	H	B	B	H	B	B	B	B	A	H	H	A	B	H	B	H	H	B	A	H	NA	B	A	A	H	A	H	H	H	H	H	B	A	B	H	A	B	H	H	H	B	A	B	B
S05_38241313	5	182.612	B	A	H	H	B	B	H	B	B	B	H	A	H	B	H	H	H	B	H	A	B	H	A	H	H	A	H	H	A	H	H	A	H	H	B	A	B	H	H	B	H	B	H	B	H	B	B
S06_1798042	6	0	H	B	A	B	H	H	H	B	H	B	A	B	B	H	H	A	H	A	A	B	A	A	H	B	A	H	B	A	B	A	H	B	H	H	B	H	H	A	B	H	B	H	H	B	H	H	H
S06_2012724	6	1.755	H	B	A	B	H	B	H	B	H	B	A	B	B	H	H	A	H	A	A	B	A	H	H	B	A	H	B	A	B	H	H	B	H	H	B	H	H	H	B	A	B	H	H	B	H	H	H
S06_840531	6	2.572	H	B	A	B	H	H	H	B	H	B	A	B	B	H	H	A	B	A	A	B	A	A	H	B	A	H	B	A	B	A	H	B	H	H	B	H	H	A	B	H	B	H	H	B	A	H	H
S06_2113891	6	3.554	H	B	H	B	H	A	B	B	H	B	A	B	B	H	H	A	H	A	A	B	A	A	H	B	A	H	B	A	B	A	H	B	H	H	B	H	H	H	B	A	B	H	H	B	H	H	H
S06_2371122	6	4.704	H	B	A	B	H	H	H	B	H	B	A	B	B	H	H	A	H	A	A	B	A	A	H	B	A	H	B	A	B	A	H	H	H	H	B	H	H	H	H	A	B	H	H	B	H	H	H
S06_1014727	6	5.468	H	B	A	B	H	H	H	B	H	B	A	B	B	H	H	A	H	A	A	B	A	A	H	B	A	H	B	A	B	H	H	H	H	H	B	H	H	H	B	A	B	H	H	B	H	H	H
S06_3134499	6	6.776	H	B	B	B	A	H	B	H	H	B	A	B	B	H	H	A	H	A	A	B	A	H	B	B	A	H	B	A	B	H	H	B	H	H	B	H	H	H	B	A	B	H	H	B	B	H	H
S06_3134587	6	7.468	B	B	B	B	H	H	H	H	H	B	A	B	B	H	H	A	H	A	A	B	A	A	H	B	A	B	B	A	B	A	H	B	B	H	B	H	H	H	B	A	B	H	B	B	H	H	H
S06_2846099	6	8.104	H	B	A	B	H	H	H	B	H	B	A	B	B	H	H	A	B	A	A	B	A	A	H	B	A	H	B	A	B	H	H	B	H	H	B	H	H	H	B	H	B	H	H	B	H	H	H
S06_2851968	6	8.859	H	B	A	B	H	H	H	B	H	B	A	B	B	H	H	A	H	A	A	B	A	A	H	B	A	H	B	A	B	H	H	B	H	H	B	H	H	H	B	H	B	H	H	B	H	H	H
S06_2876478	6	9.158	H	B	A	B	H	H	H	B	H	B	A	B	B	H	H	A	H	A	A	B	A	A	H	B	A	H	B	A	B	A	H	H	H	H	B	H	H	H	H	A	B	H	H	B	H	H	H
S06_3134561	6	9.621	H	B	B	B	H	H	H	H	H	B	A	B	B	H	H	A	H	A	A	B	A	A	H	B	A	H	B	A	B	A	H	B	H	H	B	H	H	H	B	A	B	H	H	B	B	H	H
S06_3476834	6	12.278	H	B	H	B	H	H	H	H	H	B	A	B	B	H	H	A	H	A	A	B	A	A	H	B	A	H	B	A	B	H	H	B	H	H	B	H	H	H	B	H	B	H	H	H	H	H	H
S06_3421639	6	12.673	H	B	H	B	H	H	H	H	H	B	A	B	B	H	H	A	H	A	A	B	A	A	H	B	A	H	B	A	B	H	H	B	H	H	B	H	H	H	B	A	B	H	H	H	H	H	H
S06_3418952	6	13.021	H	B	H	B	H	H	H	H	H	B	A	B	B	H	H	A	H	A	A	B	A	A	H	B	A	H	B	A	B	H	H	H	H	H	B	H	H	H	B	A	B	H	H	H	H	H	H
S06_3651392	6	14.553	H	B	H	B	H	H	H	H	H	B	H	B	B	H	H	A	H	A	A	B	A	A	H	B	A	H	B	A	B	A	H	B	H	H	B	H	H	H	B	H	B	H	H	H	H	H	H
S06_3680663	6	14.962	H	B	H	B	H	H	H	H	H	B	H	B	B	H	H	A	H	A	A	B	A	A	H	B	A	H	B	A	B	H	H	H	H	H	B	H	H	H	B	H	B	H	H	H	H	H	H
S06_3721479	6	15.983	H	B	H	B	H	H	H	H	H	B	H	B	B	H	H	A	B	A	A	B	H	A	H	B	A	H	B	A	B	H	H	B	H	H	B	H	B	H	B	A	B	H	A	H	H	H	H
S06_3986315	6	18.193	H	B	H	B	B	H	H	H	A	B	H	B	B	H	H	H	H	A	A	B	A	A	H	B	A	H	B	A	B	H	H	B	H	H	B	A	B	B	B	H	B	H	H	H	H	H	H
S06_3950225	6	18.563	H	B	H	B	B	H	H	H	A	B	H	B	B	H	H	H	H	A	A	B	A	A	H	B	A	H	B	A	B	H	H	B	H	H	B	A	B	B	B	H	B	H	H	H	H	H	H
S06_4321004	6	20.167	H	B	H	B	B	H	A	H	A	B	H	B	B	H	H	H	H	A	A	B	H	A	H	B	A	H	B	A	B	A	H	B	H	H	B	A	B	B	B	H	B	H	H	H	H	H	H
S06_4921678	6	22.423	H	B	H	B	B	B	A	H	H	B	B	B	B	H	H	H	B	A	A	B	H	H	H	B	A	A	B	A	B	H	H	H	H	H	B	A	B	B	H	H	B	H	A	A	H	H	H
S06_4689922	6	22.945	H	B	H	B	B	H	A	H	A	B	H	B	B	H	H	H	H	A	A	B	H	A	H	B	A	H	B	A	B	A	H	H	H	H	B	A	B	B	B	H	B	H	A	A	H	H	H
S06_5128387	6	23.785	H	B	H	B	B	B	A	H	H	B	B	B	B	A	H	H	H	A	A	B	H	A	H	B	A	A	B	A	B	A	H	H	H	B	B	A	B	B	B	H	B	H	A	A	A	H	H
S06_4830735	6	24.276	H	B	H	B	B	B	A	H	H	B	B	B	B	H	H	H	H	A	A	B	H	A	H	B	A	A	B	A	B	H	H	H	H	H	B	A	B	B	B	H	B	H	A	A	H	H	H
S06_4927459	6	24.607	B	B	H	B	B	B	A	H	H	B	B	B	B	H	H	H	H	A	A	B	H	A	H	B	A	A	B	A	B	A	H	B	H	B	B	A	B	B	B	H	B	H	A	A	H	H	H
S06_5202537	6	25.204	H	B	H	B	B	B	A	H	H	B	B	B	B	H	A	H	H	A	A	B	H	A	H	B	A	A	B	A	B	A	H	H	H	H	B	A	H	B	B	H	B	H	A	A	H	H	H
S06_5301693	6	25.651	H	B	H	B	B	B	H	H	H	B	B	B	B	H	H	H	H	A	A	B	H	A	H	B	A	A	B	A	B	A	H	H	H	H	B	A	H	B	B	H	B	H	A	A	H	H	H
S06_5333327	6	25.893	H	B	H	B	B	B	A	H	H	B	B	B	B	H	H	H	H	A	A	B	H	A	H	B	A	A	B	A	B	H	H	B	H	H	B	A	H	B	B	H	B	H	A	A	H	H	H
S06_5681449	6	28.27	H	B	H	B	B	B	A	H	H	B	B	B	H	H	H	H	H	A	A	B	H	A	A	B	A	A	B	A	B	A	H	B	H	H	B	A	H	B	B	H	B	H	A	A	H	H	H
S06_5731458	6	28.641	H	B	H	B	B	B	A	H	H	B	B	B	H	H	H	H	H	A	A	B	H	A	A	B	A	A	B	A	B	A	H	B	H	H	B	A	H	B	B	H	B	H	A	A	H	H	H
S06_5773608	6	29.21	B	B	H	B	B	B	A	A	H	B	B	B	H	H	A	A	H	A	A	B	H	A	A	B	A	A	B	A	B	A	H	H	H	H	B	A	H	B	B	H	B	H	A	A	H	H	A
S06_5807183	6	29.756	H	B	H	B	B	B	A	H	H	B	B	B	H	H	A	H	H	A	A	B	H	A	A	B	A	A	B	A	B	A	H	B	H	H	B	A	H	B	B	H	B	H	H	A	H	H	H
S06_5786695	6	30.23	H	B	H	B	B	B	A	H	H	B	B	B	H	H	A	H	H	A	A	B	H	A	A	B	A	A	B	A	B	H	H	H	H	H	B	A	H	B	B	H	B	H	A	A	H	H	H
S06_5772881	6	30.75	H	B	H	B	B	B	H	H	H	B	B	B	H	H	A	H	H	A	A	B	H	A	A	B	A	A	B	A	B	A	H	B	H	B	B	A	H	B	B	H	B	H	A	A	H	H	H
S06_5915554	6	31.701	H	B	H	B	B	B	A	H	H	B	B	B	H	H	A	H	H	A	A	B	H	A	A	B	A	A	B	A	B	H	H	B	H	H	B	A	H	B	B	H	B	H	A	A	H	H	H
S06_5963693	6	32.028	H	B	H	B	B	B	A	H	H	B	B	B	H	H	A	H	H	A	A	B	H	A	A	B	A	A	B	A	B	A	H	B	H	H	B	A	H	B	B	H	B	H	A	A	H	H	H
S06_5969589	6	32.478	H	B	H	B	B	B	A	H	H	B	B	B	H	H	A	H	H	A	A	B	H	A	A	B	A	A	B	A	B	A	H	H	H	H	B	A	H	B	B	H	B	H	A	H	H	H	H
S06_6186619	6	35.082	H	B	B	B	B	B	A	H	H	B	B	B	H	H	A	H	H	A	A	B	H	A	A	H	A	A	B	A	B	H	H	B	H	H	B	A	H	B	B	H	B	H	A	A	H	H	H
S06_6226910	6	36.178	H	B	B	B	B	B	A	H	H	B	B	B	H	H	A	H	H	A	A	B	H	A	A	H	A	A	B	A	B	A	H	B	H	H	B	A	H	B	B	H	B	H	A	A	H	H	H
S06_6401504	6	37.458	H	B	B	B	B	B	H	H	H	B	B	B	H	H	A	H	H	A	A	B	H	A	A	H	A	A	B	A	B	H	H	B	H	H	B	A	H	B	B	H	B	H	A	A	H	B	H
S06_6445935	6	37.726	H	B	B	B	B	B	A	H	A	B	B	B	H	H	A	H	H	A	A	B	H	A	A	H	A	A	B	A	B	H	H	B	H	H	B	A	H	B	B	H	B	H	A	A	H	B	H
S06_6355602	6	38.309	H	B	B	B	B	B	A	H	H	B	B	B	H	H	A	H	H	A	A	B	H	A	A	H	A	H	B	A	B	H	A	B	H	H	B	A	H	B	B	H	B	H	A	A	A	B	H
S06_6264816	6	39.269	H	B	B	B	B	B	A	H	H	B	B	H	H	H	A	H	H	A	A	B	H	A	A	H	A	A	B	H	B	H	B	H	H	B	B	A	H	B	B	H	B	H	A	A	H	B	A
S06_6929281	6	42.032	H	B	B	H	B	B	A	H	H	B	B	B	H	H	A	H	H	A	A	B	H	A	A	H	A	A	B	A	B	H	H	B	H	H	B	A	H	B	B	H	B	H	A	A	H	B	H
S06_7148615	6	43.348	H	B	B	H	B	B	A	H	B	B	B	B	H	H	A	B	H	A	A	B	H	A	A	H	A	A	B	A	B	A	A	B	H	H	B	A	H	B	B	H	B	H	A	A	H	B	H
S06_7113922	6	43.633	H	B	B	H	B	B	A	H	H	B	B	B	H	H	A	H	H	A	A	B	H	A	A	H	A	A	B	A	B	A	A	H	H	H	B	A	H	B	B	H	B	H	A	A	H	B	H
S06_7429855	6	44.434	H	B	B	H	B	B	A	H	H	B	B	B	H	H	A	H	H	A	A	B	H	A	A	A	A	A	B	A	B	H	A	B	H	B	B	A	H	B	B	H	B	H	A	A	H	B	H
S06_8096403	6	48.088	H	B	B	H	B	B	A	H	H	B	B	B	H	H	H	H	H	A	A	B	H	A	A	H	A	A	B	H	B	A	A	B	H	H	B	A	H	B	B	H	B	B	A	A	H	B	H
S06_8002180	6	49.051	H	B	B	H	B	B	A	H	H	B	B	B	H	H	H	H	H	A	A	B	H	A	A	H	A	A	B	A	B	A	A	B	H	H	B	A	H	B	B	H	B	B	A	A	H	B	H
S06_8096864	6	49.323	H	B	B	H	B	B	A	H	H	B	B	B	H	H	H	H	H	A	A	B	H	A	A	H	A	A	B	A	B	A	A	B	H	H	B	A	H	B	B	H	B	B	A	A	H	B	A
S06_8107369	6	50.164	H	B	B	H	B	B	A	H	H	B	B	B	H	H	H	H	H	A	A	B	H	A	A	H	A	A	B	A	B	A	A	H	H	H	B	A	H	B	B	H	B	B	A	A	H	B	A
S06_8550595	6	51.112	H	B	B	H	B	B	A	H	H	B	B	B	H	H	H	H	H	A	A	B	H	A	A	H	A	A	B	A	B	A	A	B	H	H	H	A	H	B	B	H	B	B	H	A	H	B	H
S06_8490045	6	52.006	H	B	B	A	H	B	A	H	H	B	B	B	H	H	H	H	H	A	A	B	H	A	A	H	A	A	B	A	B	A	A	H	H	H	H	A	H	B	B	H	B	B	A	A	H	B	A
S06_8537821	6	52.454	H	B	B	H	H	B	A	H	H	B	B	B	H	H	H	H	H	A	A	B	H	A	A	H	A	A	B	A	B	A	A	H	H	H	H	A	H	B	B	H	B	B	A	A	H	B	A
S06_8973967	6	54.536	H	B	B	H	H	B	A	H	H	B	B	B	H	H	H	B	H	A	A	B	H	H	A	H	A	A	B	A	B	A	A	B	H	H	H	A	H	B	B	H	B	H	A	A	H	B	H
S06_8926424	6	55.318	H	B	B	A	H	B	A	H	H	B	B	B	H	H	H	B	H	A	A	B	H	H	A	H	A	A	B	A	B	A	A	H	H	H	H	A	H	B	B	H	B	H	A	A	H	B	A
S06_9284523	6	56.107	H	B	B	A	H	B	A	H	H	B	H	B	H	H	H	B	H	A	A	B	H	H	A	H	A	A	B	A	B	A	A	H	H	H	H	A	H	B	B	H	B	H	A	A	H	B	A
S06_9284795	6	56.55	H	B	B	H	B	B	A	H	H	B	H	B	H	H	H	B	H	A	A	B	H	H	A	H	A	A	B	A	B	A	A	B	H	H	H	A	H	B	B	H	B	H	A	A	H	B	A
S06_9423325	6	57.192	H	B	B	A	H	B	A	H	H	B	H	B	H	H	H	B	H	A	A	B	H	H	A	H	A	A	B	A	B	A	A	B	H	H	H	A	H	B	H	H	B	H	A	A	H	B	A
S06_9730692	6	57.847	H	B	B	A	H	B	A	H	H	B	H	B	H	H	H	B	H	A	A	B	H	H	A	H	A	A	B	A	B	A	A	B	H	H	H	A	H	B	B	H	B	H	A	A	H	B	A
S06_10002189	6	58.62	H	B	H	A	H	B	A	H	H	B	H	B	H	H	H	B	H	A	A	B	H	H	A	H	A	A	B	A	B	A	A	B	H	H	H	A	H	B	B	H	B	H	H	A	H	B	A
S06_13276002	6	59.537	H	B	H	B	H	B	A	H	H	B	H	B	A	H	A	B	H	A	A	B	H	H	A	H	A	A	B	A	B	A	A	B	H	H	H	A	H	B	B	H	B	B	H	A	A	B	B
S06_10471464	6	60.546	H	B	H	A	H	B	A	H	H	B	H	B	H	H	H	B	H	A	A	B	H	H	A	H	A	A	B	A	B	A	A	H	H	H	H	A	H	B	B	H	B	H	H	A	H	B	A
S06_12329655	6	61.242	H	B	H	A	H	B	A	H	H	B	H	B	A	H	H	B	H	A	A	B	H	H	A	H	A	A	B	A	B	A	A	B	H	H	A	A	H	B	B	H	B	H	H	A	H	B	B
S06_13622176	6	62.131	H	B	H	A	B	B	A	H	H	B	H	B	A	H	H	B	H	A	A	B	H	H	A	H	A	A	B	A	B	A	A	B	H	H	H	A	H	B	B	H	B	B	A	A	H	B	H
S06_12936550	6	62.855	H	B	H	A	H	B	A	H	H	B	H	B	A	A	H	B	H	A	A	B	A	H	A	H	A	A	B	A	B	A	A	H	H	H	H	A	H	B	B	H	B	H	H	A	H	B	H
S06_15950050	6	63.826	H	B	H	A	H	B	A	H	H	B	H	B	A	H	A	B	A	A	A	B	A	H	A	H	A	A	B	A	B	A	A	H	H	H	H	A	H	B	B	H	B	H	H	A	H	B	H
S06_23365295	6	65.017	B	B	H	A	H	B	A	H	H	B	H	B	A	H	H	B	A	A	H	B	A	B	A	H	A	A	H	A	B	A	A	H	A	H	H	A	H	B	H	H	B	A	A	B	H	B	H
S06_22373154	6	66.179	H	B	H	A	H	B	A	H	H	B	H	B	A	H	H	B	H	A	H	B	A	H	A	H	A	A	B	A	B	A	A	H	H	H	H	A	H	B	B	H	B	H	H	H	H	B	H
S06_22570584	6	67.155	H	B	H	A	B	B	A	H	H	B	A	B	A	H	H	B	A	A	H	B	A	H	A	H	A	A	H	A	B	A	A	H	H	H	H	A	H	B	B	H	B	A	H	B	H	B	H
S06_23312968	6	67.916	H	B	H	A	B	B	A	H	H	B	B	B	H	H	H	B	H	A	H	B	A	H	A	H	A	A	H	A	B	A	A	B	H	H	H	A	H	B	B	H	B	A	A	H	H	B	H
S06_22806438	6	68.408	H	B	H	A	H	B	A	H	H	B	H	B	A	A	H	B	H	A	H	B	A	H	A	H	A	A	H	A	B	A	A	H	H	H	H	A	H	B	B	H	B	A	A	H	H	B	H
S06_24353236	6	69.001	H	B	H	A	B	B	A	H	H	B	H	B	A	H	H	B	A	A	H	B	A	H	A	H	A	A	H	A	B	A	A	A	H	H	H	A	H	B	B	H	B	A	A	H	H	B	H
S06_23202261	6	69.388	H	B	H	A	H	B	A	H	H	B	H	B	A	H	H	B	H	A	H	B	A	H	A	H	A	A	H	A	B	A	A	H	H	H	H	A	H	B	B	H	B	A	A	H	H	B	H
S06_22868133	6	69.693	H	B	H	A	H	B	A	H	H	B	H	B	A	H	H	B	H	A	H	B	A	H	A	H	A	A	H	A	B	A	A	H	H	H	H	A	H	B	B	H	B	A	A	H	H	B	H
S06_24007082	6	70.184	H	B	H	H	H	B	A	H	H	B	H	B	A	H	H	B	H	H	H	B	A	H	A	H	A	A	A	A	B	A	A	H	H	H	H	A	H	B	B	H	B	A	A	H	H	B	H
S06_24145442	6	70.554	H	B	H	A	H	H	A	H	H	B	H	H	A	H	H	B	A	A	H	B	A	H	A	H	A	A	H	A	B	A	A	A	H	H	H	A	H	B	B	H	B	A	A	B	H	B	H
S06_24623765	6	70.889	H	B	H	A	H	B	A	H	H	B	H	B	A	H	H	B	H	A	H	B	A	H	A	H	A	A	H	A	B	A	A	H	H	H	H	A	H	B	B	H	B	A	A	H	H	B	H
S06_24885634	6	71.919	H	B	B	A	H	B	A	H	H	B	H	B	A	H	H	B	H	A	H	H	A	H	A	H	A	A	A	A	B	A	A	H	H	H	H	A	H	B	B	H	B	A	A	H	H	B	H
S06_25196958	6	72.676	H	B	B	A	B	B	A	H	H	B	H	B	A	H	H	B	A	A	H	H	A	H	A	H	A	A	A	A	B	A	A	H	H	H	H	A	H	B	B	H	B	A	A	H	H	B	H
S06_25197946	6	73.085	H	B	B	A	H	B	A	H	H	B	H	B	A	H	H	B	H	A	H	B	A	H	A	H	A	A	A	A	B	H	A	H	B	H	H	A	H	B	B	H	B	A	A	H	H	B	H
S06_25349849	6	73.949	H	B	B	A	H	B	A	H	H	B	H	B	A	H	H	B	H	A	H	H	A	H	A	H	A	H	A	A	B	A	A	H	H	H	H	A	H	B	B	H	B	H	A	H	H	B	H
S06_25308482	6	74.579	H	B	B	A	H	B	A	H	H	B	H	B	A	H	H	B	H	A	H	H	A	H	A	B	A	H	H	A	B	A	A	H	H	H	H	H	H	B	B	H	B	H	A	H	H	B	H
S06_25469841	6	75.286	H	B	B	A	H	B	A	H	H	B	H	B	A	H	H	B	H	A	H	H	A	H	A	H	A	H	A	A	B	A	A	H	H	H	H	A	H	B	B	H	B	H	A	H	H	B	H
S06_25598469	6	75.543	H	B	B	A	H	B	A	H	H	B	H	B	A	H	H	B	H	A	H	H	A	H	A	H	A	H	A	A	B	A	A	H	H	H	H	A	H	B	B	H	B	H	A	H	H	B	H
S06_25648779	6	76.082	H	B	B	H	B	B	H	B	B	B	H	B	A	H	A	B	A	A	H	H	A	H	A	H	A	H	A	A	B	A	A	H	H	H	H	A	H	B	B	H	B	H	A	H	H	B	H
S06_25847414	6	76.518	H	B	B	A	H	B	A	H	H	B	H	B	A	H	H	B	A	A	H	H	A	H	A	H	A	H	A	A	B	A	A	H	H	H	H	A	H	B	H	H	B	H	A	H	H	B	H
S06_25893791	6	77.692	H	B	B	A	B	B	A	H	A	B	H	B	A	H	H	B	A	A	H	H	A	H	A	H	A	H	A	H	B	A	A	H	H	H	H	A	H	B	H	A	B	H	A	H	A	B	H
S06_26060101	6	77.915	H	B	B	A	H	B	A	H	H	B	H	B	A	H	H	B	H	H	H	B	A	H	A	H	A	H	A	A	B	A	A	H	H	H	H	A	H	B	B	B	B	H	A	H	H	H	H
S06_26214957	6	78.531	H	B	B	A	B	B	A	H	H	B	H	B	A	H	H	B	H	H	H	H	A	H	A	H	A	H	A	A	B	A	A	H	H	H	H	A	H	B	B	H	B	H	A	H	H	H	H
S06_26280549	6	78.918	H	B	B	A	H	B	A	H	H	B	H	B	A	H	H	B	H	H	H	H	A	H	A	H	A	H	A	A	B	H	A	H	H	H	H	A	H	B	B	H	B	H	A	H	H	H	H
S06_26505448	6	79.626	H	B	B	A	H	B	A	H	H	B	H	B	A	H	H	B	A	H	H	H	A	H	A	H	A	H	A	A	B	A	A	H	H	H	H	A	H	B	B	H	B	H	A	H	H	H	H
S06_26741191	6	82.305	H	B	B	A	H	B	A	H	H	B	H	B	A	H	H	B	H	H	H	H	A	H	A	H	A	B	A	A	B	H	A	H	H	H	H	A	H	B	B	H	H	H	A	H	H	H	H
S06_26766320	6	83.128	B	B	B	H	H	B	A	H	H	B	H	B	A	H	B	B	A	H	H	H	A	H	A	H	A	B	A	A	B	H	A	H	H	H	H	A	H	B	B	H	H	H	A	H	H	H	H
S06_26874493	6	83.484	B	B	B	A	H	B	A	H	H	B	H	B	H	H	H	B	A	H	H	H	A	H	A	H	A	B	A	A	B	H	A	H	H	H	H	H	H	B	B	H	H	H	A	H	H	H	H
S06_26973887	6	84.396	B	B	B	A	H	B	A	H	H	B	H	B	A	H	H	B	H	H	H	H	H	H	A	H	A	B	A	A	B	H	A	H	H	H	H	H	H	B	B	H	H	B	A	H	H	H	H
S06_27043611	6	85.084	B	B	B	A	H	H	A	H	H	B	H	B	A	H	H	B	H	H	H	H	A	H	A	H	A	B	A	A	B	H	A	H	H	H	H	H	H	B	B	H	H	H	A	H	H	H	H
S06_27052716	6	85.877	B	B	B	A	H	H	A	H	H	B	H	B	A	H	H	B	H	H	H	H	H	H	A	H	A	B	A	A	B	H	A	H	H	H	H	H	H	B	B	H	H	H	A	H	H	H	H
S06_27336202	6	87.659	B	B	H	A	H	B	A	H	H	B	H	B	A	H	H	B	A	B	H	H	A	H	A	H	A	B	A	A	B	H	A	B	H	B	H	H	H	B	B	H	H	H	A	H	H	H	H
S06_27475409	6	88.931	B	B	H	A	H	H	A	H	H	B	H	B	A	H	H	B	H	H	H	H	A	H	A	H	A	B	A	A	H	H	A	H	H	B	H	H	H	B	B	H	H	H	A	H	H	H	H
S06_27713356	6	89.534	B	B	H	A	H	H	A	H	H	H	H	B	A	H	H	B	H	H	H	H	A	H	A	H	A	B	A	A	H	A	A	H	H	B	H	H	H	B	H	H	H	H	H	H	H	H	H
S06_27417961	6	89.969	B	B	H	A	H	H	A	H	H	B	H	B	A	H	H	B	H	H	H	H	A	H	A	H	A	B	A	A	H	H	A	H	H	B	H	H	H	B	B	H	H	H	A	H	H	H	B
S06_27918375	6	90.42	B	B	H	H	H	H	A	H	H	H	H	B	A	H	H	B	H	H	H	H	A	H	A	H	A	B	A	A	H	H	A	H	H	B	H	H	H	B	B	H	H	H	A	H	H	H	H
S06_28000254	6	91.979	B	B	H	A	H	H	A	A	H	H	A	B	A	A	H	B	A	A	H	H	A	H	A	B	A	B	A	A	B	A	A	H	H	B	H	H	H	B	H	H	H	H	A	H	B	H	B
S06_28055353	6	92.804	B	B	H	A	H	H	A	H	H	H	A	B	A	H	H	B	H	H	H	H	A	H	A	B	A	B	A	A	H	H	A	H	H	B	H	H	H	B	H	H	H	H	A	A	H	H	B
S06_28200087	6	93.996	B	B	H	A	H	H	A	H	H	H	A	B	A	H	H	B	A	H	H	H	A	H	A	B	H	B	A	A	H	H	A	H	H	B	H	H	H	B	H	H	H	H	A	H	H	H	B
S06_28200171	6	94.21	B	B	H	A	H	H	A	H	H	H	A	B	A	H	H	B	H	H	H	H	A	H	A	B	H	B	A	A	H	H	A	H	H	B	H	H	H	B	H	H	H	H	A	H	H	H	B
S06_28131707	6	94.347	B	B	H	A	H	H	A	H	H	H	A	B	A	H	H	B	H	H	H	H	A	H	A	B	H	B	A	A	H	H	A	H	H	B	H	H	H	B	H	H	H	H	A	H	H	H	B
S06_28037976	6	94.36	B	B	H	H	H	H	A	H	H	H	A	B	A	H	H	B	H	H	H	H	A	H	A	B	A	B	A	A	H	H	A	B	H	B	H	H	B	B	H	B	H	H	A	H	H	H	B
S06_28079003	6	94.656	B	B	B	A	H	H	A	H	H	H	A	B	A	H	H	B	H	H	H	H	A	A	A	B	A	B	A	A	H	H	A	H	H	B	H	H	H	B	H	H	H	H	H	H	H	H	B
S06_28418879	6	96.891	B	B	H	A	H	H	H	H	H	H	A	B	A	H	B	B	A	B	H	H	A	H	A	B	H	B	A	A	H	H	A	H	H	B	H	B	H	B	H	H	H	H	A	H	H	H	B
S06_28584041	6	97.418	B	B	H	A	H	H	A	H	H	H	A	B	A	H	H	B	H	H	H	H	A	H	A	B	H	B	A	A	H	H	A	H	H	B	H	B	H	B	H	H	H	H	A	H	H	H	B
S06_28581909	6	97.842	B	B	H	A	H	H	A	H	H	H	A	B	A	H	H	H	H	H	H	H	A	H	A	B	H	B	A	A	H	H	A	H	H	B	H	B	H	B	H	H	H	H	A	H	H	H	B
S06_28643527	6	98.707	B	B	H	A	H	H	A	H	H	H	A	B	A	H	H	B	H	H	H	H	A	H	A	B	B	B	A	A	H	H	A	H	H	B	H	B	H	B	H	H	H	H	A	H	H	H	B
S06_28663551	6	99.354	B	B	H	H	H	H	A	H	H	H	A	B	A	H	H	B	H	H	H	H	A	H	A	B	H	B	A	A	H	H	A	H	A	B	H	B	H	B	H	H	A	H	A	H	H	H	B
S06_28898718	6	100.51	B	B	H	A	H	H	A	H	H	H	A	B	A	H	H	B	H	H	H	H	A	H	A	B	H	B	A	A	H	H	A	H	H	B	H	B	H	B	H	H	H	B	A	H	H	H	B
S06_28643600	6	101.12	B	B	H	A	H	H	A	H	B	H	A	B	A	H	H	B	H	H	H	H	A	B	A	B	H	B	A	A	H	H	A	H	B	B	H	B	H	B	H	B	H	H	A	H	B	H	B
S06_28931831	6	102.174	B	B	H	A	H	H	A	H	H	H	A	B	A	H	H	B	H	H	H	H	A	H	A	B	H	B	A	A	H	H	A	H	H	B	H	B	H	B	H	H	H	B	A	H	H	H	B
S06_29070073	6	102.489	B	B	H	A	B	H	A	H	H	H	A	B	A	H	H	B	H	H	H	H	A	H	A	B	H	B	A	A	H	H	A	H	H	B	H	B	H	B	H	H	H	B	A	H	H	H	B
S06_29230352	6	103.759	B	B	H	A	H	H	A	H	H	H	A	B	A	H	H	B	H	H	H	H	A	H	A	B	H	B	A	A	H	H	A	H	H	B	H	B	H	B	H	H	H	B	A	H	H	H	B
S06_29542643	6	105.317	B	B	H	A	H	H	A	H	H	H	A	B	A	H	H	B	H	H	H	H	A	A	A	B	H	B	A	A	H	H	A	H	H	B	H	B	H	B	H	H	H	B	A	H	H	H	B
S06_29591468	6	106.344	B	B	H	H	H	H	A	H	H	B	H	B	A	H	H	B	H	H	H	H	A	A	A	B	H	B	A	A	H	A	A	H	H	B	H	B	H	B	H	B	H	B	A	H	H	H	B
S06_29724922	6	107.026	B	B	H	A	B	H	A	H	H	H	A	B	A	H	H	B	H	H	H	H	A	A	A	B	H	B	A	A	H	H	A	H	H	B	H	B	H	B	H	H	H	B	H	H	H	H	B
S06_30058013	6	107.971	B	B	H	A	B	H	A	H	H	H	A	B	A	A	H	B	H	H	H	H	H	A	A	B	H	B	A	A	H	H	A	H	H	B	H	B	H	B	H	H	H	B	A	H	H	H	B
S06_30057776	6	108.335	B	B	H	A	H	H	A	H	H	H	A	B	A	A	H	B	H	H	H	H	H	A	A	B	H	B	A	A	H	H	A	H	H	B	H	B	H	B	H	H	H	B	A	H	H	H	B
S06_30256022	6	109.155	B	B	H	A	B	H	A	H	H	H	A	B	A	A	B	B	H	H	H	H	H	A	A	B	H	B	A	A	H	H	A	H	H	B	B	B	H	B	H	H	H	B	A	H	H	H	B
S06_30421395	6	110.784	B	B	H	A	B	H	A	H	H	H	A	B	A	A	H	B	H	B	H	H	H	A	A	B	H	B	A	A	H	H	A	H	H	B	H	B	H	B	H	H	H	B	A	H	H	H	B
S06_30666966	6	111.503	B	B	H	A	H	H	A	H	H	H	A	B	A	A	H	B	H	H	H	H	H	A	A	B	H	B	A	H	H	H	A	H	H	B	H	B	H	B	H	H	H	B	A	H	H	H	B
S06_30731446	6	112.855	B	B	H	A	H	H	A	H	H	H	A	B	A	A	H	B	H	H	H	H	H	A	A	B	H	B	A	H	H	H	A	H	H	B	H	B	H	B	H	H	H	B	A	H	H	H	B
S06_31171821	6	122.528	B	H	H	A	H	H	A	H	H	H	A	B	B	A	H	B	H	H	H	H	H	A	A	B	H	H	A	H	H	H	A	H	H	B	H	B	H	B	A	H	H	B	A	H	H	H	B
S07_114618	7	0	H	B	A	B	A	H	H	B	A	H	B	H	H	B	H	B	H	A	H	B	B	H	B	H	A	H	B	B	A	H	B	H	A	A	H	H	H	B	H	H	A	A	H	H	A	H	A
S07_478623	7	2.477	H	B	A	B	A	B	H	B	A	H	B	H	H	B	B	B	H	A	H	B	B	H	B	H	A	H	B	B	A	H	B	B	H	A	B	H	H	B	H	H	A	A	H	H	H	H	A
S07_781631	7	4.113	B	B	A	B	A	H	H	B	A	H	H	B	H	B	H	B	H	A	A	B	H	H	B	H	A	H	B	B	A	B	B	A	H	A	H	H	H	B	H	H	A	A	H	H	H	H	A
S07_948517	7	5.922	H	B	A	B	H	H	H	B	A	H	B	H	H	B	H	B	H	A	H	B	H	H	B	H	A	B	B	B	A	B	B	H	H	A	H	H	H	B	H	H	H	A	H	A	H	H	A
S07_902478	7	7.021	H	B	A	B	A	H	H	B	A	H	B	H	H	B	H	B	H	A	H	B	H	H	B	H	A	H	B	B	A	H	B	H	H	A	H	H	H	B	H	H	H	A	H	H	H	H	A
S07_1386615	7	8.526	A	H	A	B	A	H	H	B	A	H	H	H	H	B	H	B	H	A	H	B	B	A	B	H	A	H	H	B	A	B	B	H	H	A	H	H	H	B	H	B	H	A	B	A	H	H	A
S07_1385352	7	9.721	A	H	A	B	A	H	H	B	A	H	H	H	H	B	A	B	H	A	H	B	H	H	B	H	A	H	B	H	A	B	B	H	H	A	H	H	H	B	H	B	H	A	B	A	H	H	A
S07_1182896	7	10.658	A	H	A	B	H	H	H	B	A	H	B	H	H	B	H	B	H	A	H	B	H	H	B	H	A	H	B	B	A	H	B	H	H	A	H	H	H	B	H	B	H	A	H	A	H	H	A
S07_1169639	7	11.158	A	H	A	B	H	B	H	B	A	H	B	H	H	B	H	B	H	A	H	B	H	H	B	H	A	H	B	B	A	H	B	H	H	A	B	H	H	B	H	B	H	A	H	A	H	H	A
S07_1498420	7	13.782	H	H	A	B	A	H	H	B	A	H	H	H	H	B	H	B	H	A	H	B	H	H	B	H	A	H	B	B	A	B	B	H	H	A	H	B	H	B	H	B	H	B	H	A	H	H	H
S07_1499575	7	14.451	H	H	A	B	A	H	H	B	A	H	H	H	H	B	H	B	H	A	H	B	H	H	B	H	A	H	B	B	A	H	B	H	H	A	A	H	H	B	H	H	H	H	H	A	H	H	A
S07_1903735	7	16.25	A	H	A	B	A	H	A	H	A	A	A	H	H	B	A	B	H	A	H	B	A	H	B	A	A	A	B	B	A	H	B	A	A	A	H	H	H	B	B	H	H	H	H	A	A	H	H
S07_2229338	7	17.269	A	H	A	B	A	H	H	A	A	H	H	H	H	B	H	B	H	A	H	B	A	H	B	H	A	H	B	B	A	H	B	H	H	A	H	H	H	B	H	H	H	H	H	A	H	H	H
S07_2040391	7	18.065	H	H	A	B	H	H	H	H	A	B	H	H	H	B	H	B	H	A	H	B	A	H	B	H	A	B	B	B	A	H	B	H	H	A	H	H	H	B	B	B	H	H	H	A	H	H	H
S07_1890511	7	18.582	H	H	A	B	H	H	H	H	A	H	H	H	H	B	H	B	H	A	H	B	A	H	B	H	A	H	B	B	A	H	B	H	H	A	H	H	H	B	B	H	H	H	H	A	H	H	H
S07_2281975	7	19.75	H	H	A	B	H	H	H	H	A	H	H	H	H	B	H	B	H	A	H	B	A	H	B	H	A	H	B	B	A	H	B	H	H	A	H	B	H	B	B	B	H	H	H	A	H	H	H
S07_2631775	7	20.909	H	H	A	B	H	H	H	H	A	H	H	H	H	B	H	B	H	A	H	B	A	H	B	H	A	H	B	B	A	H	B	A	H	A	H	H	H	B	B	H	H	H	H	A	H	H	H
S07_2631817	7	21.313	H	H	A	B	H	H	H	H	A	H	H	H	H	B	H	B	B	A	H	B	A	H	B	H	A	H	B	B	A	H	B	A	H	A	H	H	H	B	B	B	H	H	H	A	H	H	H
S07_2543518	7	21.766	H	H	A	B	H	H	H	H	A	H	H	H	H	B	H	B	H	A	H	B	A	H	B	H	A	H	B	B	A	H	B	A	A	A	H	H	H	B	H	B	H	H	H	A	H	H	H
S07_2802508	7	24.141	H	H	A	B	H	H	H	H	A	H	H	H	H	B	H	B	B	A	H	H	A	H	B	H	A	H	B	B	A	H	H	A	H	A	H	H	H	B	B	B	H	H	H	A	H	H	H
S07_2844006	7	24.979	H	H	A	B	H	H	H	H	A	H	H	H	H	B	H	B	H	A	H	H	A	H	B	H	A	H	B	B	A	H	H	H	H	A	H	H	H	B	H	H	H	H	H	A	H	H	H
S07_2998440	7	25.988	H	H	A	B	H	H	H	H	A	H	H	H	H	B	H	B	B	A	H	H	A	H	B	H	A	H	B	B	A	H	H	H	H	A	H	H	H	B	H	H	H	H	H	A	H	H	H
S07_3012167	7	27.209	H	H	A	B	H	H	H	H	H	A	H	H	H	B	H	B	B	A	H	H	A	B	B	H	A	H	B	B	A	H	H	A	H	A	H	A	H	B	B	H	H	H	H	A	H	H	H
S07_2975555	7	27.818	H	H	A	H	B	H	H	H	A	H	H	H	H	B	H	B	H	A	H	H	A	H	B	H	A	H	H	B	A	H	H	A	H	A	H	H	H	B	H	H	A	H	H	A	H	H	H
S07_3051636	7	29.238	H	A	A	B	H	H	H	H	A	H	H	B	H	H	H	B	H	A	H	A	A	H	B	H	A	H	B	B	A	H	H	H	H	A	H	H	H	B	H	B	H	H	H	A	H	H	H
S07_3634400	7	31.728	H	A	A	B	H	H	H	H	A	A	H	B	H	B	H	B	B	A	H	A	A	H	B	H	A	H	H	B	A	H	H	A	H	A	H	H	H	B	H	H	H	H	H	A	H	A	H
S07_3743400	7	32.992	H	A	A	B	H	H	H	H	A	A	H	B	H	B	H	B	H	A	H	A	A	B	B	H	A	H	H	B	A	H	H	H	H	A	H	H	H	B	H	B	H	H	H	A	H	A	H
S07_3802433	7	33.835	H	H	A	B	H	H	H	H	A	A	H	B	H	B	A	B	B	A	H	A	A	B	B	H	A	H	H	B	A	H	H	A	B	A	H	H	H	B	H	B	H	H	H	A	H	A	H
S07_3983630	7	34.939	H	A	A	B	H	H	H	H	A	A	H	B	H	B	H	B	B	A	H	A	A	B	B	H	A	H	H	B	A	H	H	A	H	A	A	H	A	B	H	B	B	H	H	A	H	A	H
S07_4046830	7	35.666	H	A	A	B	H	H	H	H	A	A	H	B	B	B	H	B	H	A	H	A	A	B	B	H	A	H	H	B	A	H	H	A	A	A	H	H	H	B	H	B	H	H	H	A	B	A	B
S07_4095620	7	37.614	H	A	A	B	A	H	H	A	A	A	H	B	B	B	H	B	H	A	H	A	A	B	B	H	A	A	H	B	A	H	H	A	H	A	H	H	H	B	A	H	H	H	H	A	H	A	H
S07_4404449	7	38.977	A	A	A	B	H	H	H	H	A	A	H	B	B	B	H	B	B	A	H	A	A	B	B	H	A	H	H	H	A	H	H	A	B	A	H	A	H	B	H	H	H	H	H	A	A	A	H
S07_4966068	7	41.964	H	A	A	H	H	H	H	H	A	A	H	B	B	H	H	B	H	A	H	A	A	B	B	H	A	H	H	B	A	H	H	H	H	A	H	H	H	B	H	B	H	H	H	A	A	A	H
S07_5226312	7	42.976	H	A	A	H	H	H	H	H	A	A	H	B	B	H	H	B	H	A	H	A	A	B	B	H	A	H	H	B	A	H	H	A	H	A	H	H	H	B	H	B	H	H	H	A	H	A	H
S07_5495746	7	45.053	H	A	H	H	H	H	H	H	A	A	H	B	B	H	H	B	H	A	H	A	A	B	B	H	A	H	H	B	A	H	H	A	H	A	H	H	H	B	H	B	H	H	H	A	H	A	H
S07_6685973	7	50.244	H	A	H	H	H	H	H	H	A	A	H	B	B	H	H	B	H	A	B	A	A	B	B	A	H	H	H	B	A	H	H	H	H	A	H	H	H	H	H	H	H	H	B	A	A	A	B
S07_6925969	7	52.214	H	A	H	H	B	A	H	A	A	A	H	B	B	H	H	B	H	A	B	A	A	B	B	H	H	H	H	B	A	H	H	A	B	A	H	H	A	B	B	B	B	A	B	A	H	A	B
S07_6956264	7	53.813	H	A	B	H	H	H	H	H	A	A	H	B	B	H	H	B	H	A	B	A	A	B	B	B	H	H	H	B	A	H	H	A	H	A	H	H	H	B	H	B	H	A	B	A	H	H	B
S07_7008156	7	54.258	H	A	H	H	H	H	H	H	A	A	H	B	B	H	H	B	H	A	B	A	A	B	B	H	H	H	H	B	A	H	H	A	H	A	H	H	H	B	H	B	H	A	B	A	H	H	B
S07_7126866	7	54.981	H	A	H	B	H	H	H	H	A	H	H	B	B	H	H	B	H	A	B	A	A	B	B	H	H	H	H	B	A	H	H	A	H	A	H	H	H	B	H	B	H	A	B	A	H	H	B
S07_7048563	7	55.782	H	A	H	H	H	H	H	H	A	H	H	B	B	H	H	B	H	A	B	A	A	B	B	H	H	H	H	B	A	H	H	A	H	A	H	H	H	B	H	H	H	A	B	A	H	H	B
S07_7554107	7	56.346	H	A	H	H	H	H	H	H	A	H	H	B	B	H	H	B	H	A	B	A	A	B	B	H	H	H	H	B	A	H	H	A	H	A	H	H	H	B	H	B	H	A	B	A	H	H	B
S07_7819729	7	58.683	H	A	H	H	H	H	H	H	A	H	H	H	B	H	H	B	H	A	B	A	A	B	B	H	H	H	H	B	A	H	H	A	H	A	H	H	H	B	H	H	H	A	H	A	H	H	B
S07_8051578	7	59.202	H	A	H	H	H	H	H	A	A	H	H	H	B	H	A	B	H	A	B	A	A	B	B	A	H	A	H	B	A	H	H	A	H	A	H	H	H	B	H	H	H	A	B	A	H	H	B
S07_8070675	7	59.84	H	A	H	H	H	H	H	H	A	H	H	H	B	H	H	B	H	A	B	A	A	B	B	H	H	H	H	B	H	H	H	A	H	A	H	H	H	B	H	B	H	A	B	A	H	H	B
S07_8083586	7	60.599	H	A	H	H	H	H	H	H	A	H	B	H	B	H	H	B	B	A	B	A	A	B	B	H	H	H	H	B	H	H	H	A	H	A	H	H	H	B	H	B	H	A	B	A	H	H	B
S07_8758628	7	61.291	H	A	H	H	H	H	H	H	A	B	H	H	B	B	H	B	H	A	B	A	A	B	B	H	H	H	H	B	H	H	H	H	H	A	H	H	H	B	H	H	H	A	B	A	H	H	B
S07_10325158	7	64.046	H	A	H	H	H	H	H	H	A	H	H	H	B	H	H	B	H	A	B	A	A	B	B	H	H	H	H	H	B	H	H	H	H	A	H	B	H	B	H	B	H	A	B	A	H	H	B
S07_10838805	7	65.815	H	A	H	H	H	H	H	H	A	H	H	H	B	H	H	B	H	A	B	A	A	B	B	H	H	H	H	H	B	H	H	A	H	A	H	B	H	B	H	H	H	A	B	A	H	H	B
S07_11287353	7	67.053	H	A	H	H	H	H	H	H	A	H	H	H	B	H	H	B	H	A	B	A	A	B	B	H	H	H	H	H	B	H	H	A	H	A	H	B	H	B	H	H	H	A	B	A	H	H	B
S07_12838438	7	68.446	H	A	H	H	H	H	H	H	A	H	H	H	B	H	H	B	B	A	B	H	A	B	B	B	H	H	H	H	B	H	H	A	H	A	A	B	H	B	H	H	H	A	B	A	H	H	B
S07_15184634	7	69.474	H	A	H	H	H	H	H	H	A	H	H	H	B	H	H	B	B	A	B	A	A	B	B	B	H	H	B	H	B	H	H	A	H	A	A	B	H	B	H	H	H	A	B	A	H	H	B
S07_15185734	7	70.37	H	A	H	H	H	H	H	H	A	H	H	H	H	H	H	B	B	A	B	A	A	B	B	B	H	H	H	H	B	H	H	A	H	A	A	B	H	B	H	H	H	A	B	A	H	H	B
S07_20508996	7	72.492	H	H	H	H	B	H	H	H	A	H	H	A	H	H	H	B	H	A	B	A	A	B	B	B	A	H	H	H	B	H	H	A	H	A	H	B	H	B	H	H	H	A	B	A	H	H	B
S07_19890161	7	73.08	H	H	H	H	H	H	H	H	A	H	H	A	H	A	B	B	H	A	B	A	A	B	B	B	A	H	A	H	B	H	H	A	H	A	B	B	H	B	H	H	H	A	B	A	H	H	B
S07_21268922	7	75.574	H	H	H	H	H	A	H	A	A	H	H	A	A	H	A	B	B	H	B	A	H	H	B	B	A	H	A	H	B	H	H	A	A	A	H	B	H	B	H	H	B	A	B	A	H	H	B
S07_21856691	7	76.733	A	H	H	H	H	H	H	H	A	B	H	A	H	H	A	B	B	H	B	A	H	B	B	B	A	H	A	H	B	H	B	A	H	A	H	B	H	B	H	H	H	A	B	A	H	H	B
S07_21856721	7	77.589	A	H	H	H	H	H	H	H	A	H	H	A	H	H	A	B	B	H	B	A	H	B	B	B	A	H	A	H	B	H	H	A	H	A	H	B	H	B	H	H	H	A	B	A	H	H	B
S07_21856649	7	78.096	H	H	H	H	H	H	H	H	A	H	H	A	H	H	A	B	B	H	B	A	H	B	B	B	A	B	A	H	B	B	H	A	H	A	H	B	H	B	A	H	H	A	B	A	H	H	B
S07_21477218	7	78.617	H	H	H	H	H	H	H	H	A	H	H	A	H	H	A	B	H	H	B	A	H	B	B	B	A	H	A	H	B	H	H	A	H	A	H	B	H	B	H	H	H	A	B	A	H	H	B
S07_21963413	7	79.37	H	H	H	H	H	H	H	H	A	H	H	A	H	H	A	B	H	H	B	A	H	B	B	B	A	H	A	H	B	H	H	H	H	A	H	B	H	B	H	H	A	A	B	A	H	H	B
S07_22340580	7	80.487	H	H	H	H	H	H	H	H	A	H	H	A	H	H	A	B	H	H	B	A	H	H	B	B	A	H	A	H	B	H	H	A	H	A	H	B	H	B	H	H	A	A	B	A	H	H	B
S07_22954087	7	83.113	H	H	H	H	H	H	H	H	A	H	H	A	H	H	A	B	H	H	B	A	H	H	B	B	A	H	A	H	B	H	H	H	H	A	H	B	H	B	H	H	A	A	H	A	H	H	B
S07_23450771	7	85.155	H	H	A	H	H	H	H	H	A	B	H	A	H	H	A	B	H	H	H	A	H	H	B	B	A	H	A	H	B	H	H	A	H	A	H	B	H	B	H	H	A	A	H	A	H	H	B
S07_23699591	7	86.017	H	H	A	H	H	H	H	H	A	H	H	A	H	H	A	B	H	H	H	A	H	H	B	B	A	H	A	H	B	H	H	A	H	A	H	B	H	B	H	H	A	A	H	A	H	H	B
S07_24369641	7	88.508	H	H	H	H	H	H	H	H	A	A	B	A	H	H	A	B	H	B	H	A	B	H	H	B	A	H	A	A	B	A	H	H	H	A	H	B	B	B	H	H	A	A	A	A	H	H	B
S07_24346708	7	89.713	H	H	A	H	H	H	H	H	A	H	B	A	H	H	A	B	H	H	H	A	H	H	H	B	A	H	A	H	B	H	H	A	H	A	H	B	H	B	H	H	A	A	A	A	H	H	B
S07_24564246	7	90.776	H	H	A	H	H	H	H	H	A	H	B	A	H	H	A	B	H	H	H	A	H	H	H	B	A	H	A	H	B	B	H	H	H	A	H	B	H	B	H	H	A	A	A	A	B	H	B
S07_24734340	7	91.478	H	H	A	A	B	B	H	H	A	A	B	A	H	H	A	B	H	B	H	A	H	A	H	B	A	H	A	H	B	B	H	A	H	A	H	B	H	B	A	A	A	A	A	A	B	H	B
S07_25476916	7	94.242	H	H	H	A	H	H	H	H	A	H	B	A	H	A	A	B	H	H	H	A	H	H	H	B	A	H	A	H	B	B	H	H	A	A	H	B	A	B	H	A	A	H	A	A	B	H	B
S07_25164505	7	95.482	H	H	H	H	H	H	H	H	A	H	B	A	H	A	A	B	H	H	H	A	H	H	H	B	A	H	A	H	B	H	H	A	H	A	H	B	A	B	H	H	A	H	A	A	B	H	B
S07_25144057	7	96.119	H	H	H	H	H	H	H	H	A	H	B	A	H	A	A	B	H	H	H	A	H	H	H	B	A	H	A	H	B	H	H	A	H	A	H	B	A	B	H	H	A	H	A	A	B	H	B
S07_25476979	7	96.731	H	H	H	B	B	H	H	H	A	H	B	A	H	A	A	B	H	H	H	A	H	H	H	B	A	H	A	H	B	B	H	H	B	A	H	B	A	B	H	A	A	H	A	A	B	H	B
S07_25467536	7	97.582	H	H	H	H	H	H	H	H	A	H	B	A	H	A	A	B	H	A	H	A	H	H	A	B	A	H	A	H	B	H	H	H	H	A	H	B	A	B	H	A	A	H	A	A	B	H	B
S07_25332089	7	98.37	H	H	H	H	B	H	H	H	A	H	B	A	H	A	A	B	H	H	H	A	H	H	H	B	A	H	A	H	B	B	H	A	H	A	H	B	A	B	H	A	A	H	A	A	B	H	B
S07_25643144	7	99.096	H	H	H	H	B	H	H	H	A	H	H	A	A	A	A	B	H	B	H	A	H	H	H	B	A	H	A	H	B	B	H	A	H	A	H	B	A	H	H	H	A	H	A	A	B	H	B
S07_25641595	7	99.77	H	H	H	H	B	H	H	H	A	H	B	A	A	A	A	B	H	H	H	A	H	A	H	B	A	H	A	H	B	B	H	A	H	A	H	B	A	H	H	A	A	H	A	A	B	H	B
S07_25873360	7	101.866	H	H	H	H	H	H	H	H	A	H	B	A	A	A	A	B	H	H	H	A	H	H	H	B	A	H	A	H	B	H	H	H	H	A	A	B	A	H	H	A	A	H	A	A	B	H	B
S07_25921729	7	102.125	H	H	H	H	H	H	H	H	A	H	B	A	A	A	A	B	H	H	H	A	H	H	H	B	A	H	A	H	B	H	H	H	H	A	H	B	A	H	H	H	A	H	A	A	B	H	B
S07_25815428	7	102.375	H	H	H	H	B	H	H	H	A	H	B	A	A	A	A	B	H	H	H	A	H	H	H	B	A	H	A	H	B	B	H	H	H	A	H	B	A	H	H	A	A	H	A	A	B	H	B
S07_25992663	7	103.085	H	A	H	H	B	H	H	H	A	H	B	A	A	A	A	B	H	H	H	A	H	H	H	B	A	H	A	H	B	B	H	H	H	A	H	B	A	H	H	A	A	H	A	A	B	H	B
S07_26110019	7	103.938	H	H	H	H	B	H	H	H	A	H	B	A	A	A	A	B	H	H	H	A	B	H	H	B	A	H	A	H	B	B	H	B	H	A	H	B	A	H	H	A	A	H	A	A	B	H	B
S07_26211791	7	104.582	H	H	H	H	H	H	H	H	A	H	B	A	A	A	A	B	H	H	H	A	B	H	H	B	A	H	A	H	B	B	B	B	H	A	H	B	A	H	H	A	A	H	A	A	B	H	B
S07_30544246	7	106.352	H	H	B	H	H	H	H	H	A	H	B	A	A	A	A	B	H	H	H	A	B	H	H	B	A	H	A	A	B	B	B	B	A	A	H	B	H	H	H	H	A	H	H	A	B	H	B
S07_30000088	7	107.394	H	H	H	H	B	H	H	H	A	H	B	A	A	A	A	B	H	H	H	A	B	H	H	B	A	H	A	A	B	B	B	B	H	A	B	B	H	H	H	A	A	H	H	A	B	H	B
S07_29532637	7	107.825	H	H	H	H	B	H	H	H	A	H	B	A	A	H	A	B	H	H	H	A	B	H	H	B	A	H	A	A	H	B	B	H	H	A	H	B	H	H	H	A	A	H	A	A	B	H	B
S07_30017298	7	108.167	H	H	A	H	B	H	H	H	A	H	B	A	A	A	A	B	H	H	H	A	B	H	H	B	A	H	A	A	B	B	B	B	H	A	A	B	H	H	B	A	A	H	A	A	B	H	B
S07_27342596	7	108.496	H	H	H	H	B	H	H	H	A	H	B	A	A	A	A	B	H	H	H	A	B	H	H	B	A	H	A	A	B	B	B	H	H	A	H	B	A	H	H	A	A	H	A	A	B	H	B
S07_26953736	7	108.851	H	H	H	A	H	H	H	H	A	H	B	A	A	A	A	B	H	H	H	A	B	H	H	B	A	H	A	A	B	B	B	H	H	A	H	B	A	H	H	A	A	H	A	A	B	H	B
S07_30762192	7	109.49	H	H	H	H	H	H	H	H	A	H	B	A	A	A	A	B	H	H	H	A	B	H	H	B	A	H	H	A	B	B	B	B	H	A	H	B	A	H	H	H	A	H	A	A	B	H	H
S07_26642510	7	109.848	H	H	H	H	B	H	H	B	A	H	B	A	A	A	A	B	H	H	H	A	B	H	H	B	A	H	A	A	B	B	B	B	H	A	H	B	A	H	H	H	A	H	A	A	B	H	B
S07_31008719	7	110.305	H	H	H	H	B	H	H	H	A	H	B	A	A	A	A	B	H	H	H	A	B	H	H	B	A	H	A	A	B	B	B	H	H	A	H	B	A	H	H	A	A	H	A	A	B	H	B
S07_30977359	7	110.941	H	H	H	H	B	H	H	H	A	H	B	A	A	A	A	B	B	H	H	A	B	H	H	B	A	H	A	A	B	B	B	H	H	A	H	B	A	H	H	A	A	H	A	A	B	H	B
S07_31032881	7	111.387	H	H	H	H	B	H	H	H	A	H	B	A	A	A	A	B	H	H	H	A	B	H	H	B	A	H	A	A	B	B	B	B	H	A	H	B	A	H	H	A	A	H	A	A	B	H	B
S07_31234486	7	112.751	H	H	H	H	H	H	H	H	A	H	B	A	A	A	A	B	H	H	H	A	B	H	A	B	A	H	A	A	B	B	B	H	H	A	H	B	A	H	H	H	A	H	A	A	B	H	B
S07_31318805	7	114.679	H	H	H	H	H	B	H	H	A	H	B	H	A	A	A	B	H	H	B	A	H	H	A	B	A	H	A	A	B	B	B	B	H	A	A	B	A	H	H	A	H	H	A	A	B	H	H
S07_31729927	7	116.333	H	A	H	H	H	H	H	H	A	H	B	B	A	A	A	H	H	H	H	A	B	H	A	B	A	H	A	A	B	B	B	H	H	A	H	B	A	H	H	A	H	H	A	A	B	H	H
S07_31689639	7	116.644	H	H	H	H	H	H	H	H	A	H	B	B	A	A	A	H	H	H	H	A	B	H	A	B	A	H	A	A	B	B	B	B	H	A	H	B	A	H	H	A	H	H	A	A	B	H	H
S07_31760991	7	117.711	H	H	B	H	H	H	H	H	A	H	B	B	A	A	A	H	H	H	H	A	B	H	A	B	A	H	A	A	B	B	B	H	H	H	H	B	H	H	H	A	H	H	A	A	B	H	H
S07_31846633	7	119.054	H	H	B	H	H	H	H	H	A	H	B	B	A	A	A	H	H	H	H	H	B	H	A	B	A	H	H	A	B	B	B	H	H	H	H	B	A	H	H	H	H	H	H	A	B	H	H
S07_31959383	7	120.073	H	H	B	H	H	A	H	H	A	H	B	B	A	A	A	H	H	H	H	H	B	H	A	B	A	H	A	A	B	B	B	B	H	H	H	B	A	H	H	H	H	H	A	A	B	H	H
S07_31990061	7	120.559	H	H	B	H	H	A	H	H	A	H	B	B	A	A	A	H	H	H	H	H	B	H	A	B	H	H	A	A	B	B	B	H	H	H	H	B	A	H	H	H	H	H	A	A	B	H	H
S07_32053019	7	121.217	H	H	B	H	H	A	H	H	A	H	B	B	A	A	A	H	H	H	H	H	B	H	A	B	A	H	A	A	B	B	B	B	H	H	H	B	A	H	H	H	H	H	A	A	B	H	H
S07_32226762	7	122.07	H	H	B	H	H	A	H	H	A	H	B	B	A	A	A	H	H	H	H	H	B	H	A	B	A	H	A	A	B	B	B	B	H	H	H	B	A	H	H	H	H	H	A	A	B	H	H
S07_32226714	7	122.352	H	H	B	H	H	A	H	H	A	H	B	B	A	A	A	H	H	H	H	H	B	H	A	B	A	H	A	A	B	B	B	B	H	H	H	B	A	H	H	H	H	H	A	A	B	H	H
S07_32226644	7	122.728	H	H	B	H	B	A	H	H	A	H	B	B	A	A	A	H	H	H	H	H	B	H	A	B	A	H	A	A	B	B	B	B	H	H	H	B	A	H	H	H	H	H	A	A	B	H	H
S07_32329293	7	124.995	H	H	B	H	H	A	H	H	A	H	B	B	A	H	A	H	H	H	H	H	B	H	A	B	A	H	A	A	H	H	B	B	H	H	B	B	A	H	H	H	H	H	A	A	B	H	H
S07_32328806	7	126.283	B	B	B	H	H	A	H	H	A	H	B	B	A	H	A	H	H	H	H	H	B	H	A	B	A	H	A	A	H	H	B	H	H	H	B	B	A	H	H	H	H	H	A	A	B	H	H
S07_32347957	7	126.862	H	H	B	B	H	A	H	H	A	H	B	B	A	H	A	H	B	H	H	H	B	H	A	B	A	H	A	A	H	B	B	H	A	H	B	B	A	H	H	H	H	H	A	A	B	H	H
S07_32528184	7	128.96	H	A	B	H	H	A	H	H	A	H	B	B	A	H	A	H	H	H	H	H	B	H	A	B	A	H	A	A	H	H	B	H	A	H	B	B	A	H	H	H	H	H	A	A	B	H	H
S07_32678198	7	130.264	H	H	B	H	H	A	A	H	A	H	B	B	A	H	A	H	H	A	B	H	B	H	A	B	A	H	A	A	H	B	B	H	A	H	B	B	A	H	H	H	A	H	A	H	B	H	A
S07_32672663	7	130.839	H	H	B	H	B	A	H	H	A	H	B	B	A	H	A	H	H	H	H	H	B	H	A	B	A	B	A	A	H	H	B	B	A	H	B	B	A	H	B	H	H	H	A	A	B	H	H
S07_32725463	7	131.785	H	H	B	H	H	A	H	H	A	H	B	B	A	H	A	H	H	H	H	H	B	H	A	B	A	H	A	A	H	H	B	H	A	H	B	B	A	H	H	H	H	H	A	A	B	H	H
S07_32819043	7	132.752	H	H	B	H	H	A	H	A	A	H	B	B	A	H	A	H	H	H	H	H	B	H	A	B	A	H	A	A	H	B	B	H	A	H	B	B	H	H	H	H	H	H	A	A	B	H	H
S07_32874690	7	133.437	H	H	B	H	H	A	H	H	A	H	B	B	A	H	A	H	H	H	H	H	B	H	A	B	A	H	A	A	H	H	B	H	A	H	B	B	A	H	H	H	H	H	A	A	B	H	H
S07_32967438	7	134.338	H	H	B	H	H	A	H	H	A	H	B	B	A	H	A	H	H	H	H	H	B	A	A	B	A	H	A	A	H	H	B	H	A	H	B	H	A	H	H	H	H	H	A	A	B	H	H
S07_33148105	7	135.341	H	H	B	H	H	H	H	H	A	H	B	B	A	H	A	H	H	H	H	H	B	A	A	B	A	H	A	A	H	H	B	H	A	H	B	B	A	H	H	H	H	H	A	A	B	H	H
S07_33007331	7	136.345	H	H	B	H	B	A	H	H	A	H	B	B	A	H	A	H	H	H	H	H	H	A	A	B	A	H	A	A	H	H	B	H	A	H	B	H	A	H	B	H	H	H	A	A	B	H	H
S07_32997140	7	137.078	H	H	B	H	B	A	H	H	A	H	B	B	A	H	A	B	H	H	H	H	B	A	A	B	A	H	A	A	H	H	B	H	A	H	B	H	A	B	H	H	B	H	A	A	B	H	H
S07_33409510	7	140.225	H	H	B	B	H	A	H	H	A	H	B	B	A	H	A	H	H	H	H	H	B	A	A	B	H	H	A	A	H	H	B	H	A	H	H	H	A	H	H	H	H	A	A	A	B	H	H
S07_33463519	7	140.864	H	H	B	B	H	A	H	H	A	H	B	B	A	H	A	H	H	H	H	H	B	A	A	B	H	H	A	A	H	H	B	B	A	H	H	H	A	H	H	H	H	A	A	A	B	H	H
S07_33664903	7	143.466	H	H	B	B	H	A	H	H	H	H	B	B	A	H	A	H	H	A	H	H	B	A	A	B	H	H	A	A	H	B	B	H	A	H	H	A	A	B	H	H	H	A	A	A	B	H	H
S07_33664946	7	144.619	H	H	B	B	H	A	H	H	B	H	B	B	A	H	A	H	B	B	H	H	B	A	A	B	H	H	A	A	H	H	B	H	A	H	A	A	A	H	H	H	H	A	A	A	B	H	H
S07_33723919	7	146.5	H	H	B	B	H	H	H	H	H	H	B	B	A	H	A	H	H	H	H	H	B	A	A	B	H	H	A	A	H	H	B	H	A	H	H	H	A	H	H	H	H	A	A	A	B	H	H
S07_33735659	7	147.489	H	A	B	B	H	A	H	H	H	A	B	B	A	H	A	H	H	H	H	A	B	A	A	B	H	H	A	A	H	H	B	H	A	H	H	H	A	H	H	H	H	A	A	A	B	H	H
S07_33753660	7	148.664	A	H	B	B	H	A	A	H	H	H	B	B	A	H	A	H	H	H	H	H	B	A	A	H	H	H	A	A	H	H	B	B	A	H	H	H	A	H	H	H	H	A	A	A	B	H	H
S07_33809769	7	149.857	H	H	B	B	H	A	A	H	H	H	B	B	H	H	A	H	H	H	H	H	B	A	A	H	H	H	A	A	H	H	B	B	A	H	H	H	A	H	H	H	H	A	H	A	B	H	H
S07_33809755	7	151.147	H	H	B	B	H	A	A	H	H	H	B	B	H	H	A	H	H	H	H	H	B	A	A	A	A	H	A	A	H	H	B	B	A	H	H	H	A	H	H	H	H	A	H	A	B	H	H
S07_33912652	7	152.565	B	H	B	B	H	A	A	H	H	H	B	B	H	H	A	H	H	H	H	H	B	A	A	H	H	B	A	A	H	B	B	H	A	H	H	H	A	H	H	H	H	A	H	A	B	H	H
S08_891496	8	0	A	A	H	H	H	A	B	B	H	H	H	H	H	H	H	H	H	H	B	B	B	A	H	B	H	B	H	B	A	H	B	A	H	A	H	A	B	H	H	A	H	H	B	B	H	B	H
S08_2304945	8	4.463	A	A	H	H	H	H	H	H	H	H	H	H	A	A	H	A	H	H	B	H	B	A	H	B	H	B	H	B	A	A	H	H	H	H	H	A	B	H	H	A	B	H	B	B	H	B	H
S08_2614411	8	5.953	H	A	H	H	H	H	H	H	H	H	H	H	A	A	H	H	H	H	B	H	B	A	H	B	B	B	H	B	A	H	H	H	H	H	H	A	B	H	H	A	A	H	B	B	H	B	A
S08_1542629	8	7.259	H	A	H	H	H	H	H	H	H	H	H	H	A	H	H	H	H	B	B	H	B	H	H	B	H	B	A	B	A	H	H	H	H	H	H	A	B	H	H	A	A	H	B	B	H	B	H
S08_1137218	8	8.271	H	A	H	H	H	H	H	H	H	H	H	H	A	H	H	H	H	H	B	H	B	A	H	B	H	B	H	B	A	H	H	H	H	A	H	A	B	H	H	A	H	H	B	B	H	B	H
S08_1775969	8	8.856	H	A	H	H	H	H	H	H	H	H	H	H	A	H	H	H	H	H	B	H	B	A	H	B	H	B	H	B	A	H	H	H	H	H	H	A	B	H	H	A	H	H	B	B	H	B	H
S08_1830092	8	9.884	H	A	H	H	H	H	H	H	H	H	H	H	A	H	H	H	H	H	B	H	B	A	H	B	H	B	H	B	A	H	H	H	H	H	B	A	B	H	H	A	H	H	B	B	B	B	H
S08_374481	8	10.915	H	A	H	H	H	H	H	H	H	H	H	H	A	H	H	H	H	H	B	H	B	A	H	B	H	B	H	B	A	H	H	H	H	A	H	A	B	H	H	A	H	H	B	B	H	B	H
S08_3814195	8	12.518	H	A	H	H	H	H	H	H	H	H	H	H	A	A	H	H	H	H	B	H	B	A	H	B	H	B	H	B	A	H	H	H	H	H	H	A	B	H	H	A	H	H	B	B	B	B	H
S08_6123544	8	38.105	H	A	H	H	A	H	H	H	H	A	H	H	H	A	H	A	H	H	B	H	B	H	H	A	B	B	B	B	A	H	H	H	H	B	B	A	H	A	A	A	A	H	B	B	B	B	H
S08_16365681	8	59.82	H	A	H	B	A	B	A	H	A	A	H	B	H	A	H	A	A	B	B	A	B	A	H	B	B	B	B	B	H	B	H	H	A	B	B	H	A	A	A	H	A	B	H	A	H	B	B
S08_16896195	8	62.139	H	A	H	B	A	B	A	H	A	A	H	B	H	A	H	A	A	B	B	A	B	H	H	H	B	B	B	B	H	B	H	B	A	B	B	H	A	A	A	H	A	B	H	A	H	B	B
S08_15902759	8	63.364	H	A	H	B	H	B	A	H	A	A	H	B	H	A	H	A	H	B	B	A	B	H	H	H	B	B	B	B	H	H	H	B	A	B	B	H	A	A	A	H	A	B	H	A	H	B	B
S08_15900602	8	64.175	H	A	H	B	H	B	A	H	A	A	H	B	H	A	H	A	H	B	B	A	B	H	H	H	B	B	B	B	H	H	H	B	A	B	B	H	A	A	H	H	A	B	H	A	H	B	H
S08_16365671	8	64.904	H	A	H	B	A	B	A	H	A	A	H	B	H	A	H	A	A	B	B	A	B	A	H	H	H	B	B	B	H	H	H	H	A	B	B	H	A	A	A	H	A	B	H	A	H	B	B
S08_17658671	8	67.294	H	A	H	B	H	B	H	H	A	A	A	B	H	A	H	A	H	B	B	A	B	H	H	H	B	B	B	H	H	B	B	H	A	B	B	H	A	B	H	H	A	B	H	A	H	B	B
S08_19512270	8	71.659	H	A	H	B	H	B	H	H	A	A	A	B	H	A	H	A	H	B	B	A	B	H	H	H	B	B	B	H	H	B	B	H	A	B	B	H	A	B	H	H	A	B	H	A	H	B	B
S08_19012567	8	73.743	H	A	H	B	H	B	A	B	H	A	H	B	H	A	H	A	H	B	B	A	B	H	H	H	H	B	B	H	H	H	H	B	A	B	B	H	A	B	H	H	A	H	H	A	H	B	B
S08_19322464	8	74.696	H	A	A	B	H	B	A	H	H	A	H	B	H	A	H	A	A	B	B	A	B	H	H	A	H	B	B	H	H	H	H	H	A	B	B	H	A	B	H	H	A	H	H	A	H	B	B
S08_19012494	8	75.156	H	A	H	B	H	B	A	H	H	A	H	B	H	A	H	A	H	B	B	A	B	H	H	H	H	B	B	H	H	H	H	H	A	B	B	H	A	B	H	H	A	H	H	A	H	B	B
S08_19294210	8	75.942	H	A	A	B	H	B	A	H	H	A	H	B	H	A	H	A	H	B	B	A	B	H	H	H	H	B	B	H	H	H	H	H	A	B	B	H	A	B	H	H	A	H	H	A	H	B	B
S08_19065378	8	76.264	H	A	H	B	H	B	A	H	H	A	H	B	H	A	H	A	H	B	B	A	B	H	H	H	H	B	B	H	H	H	H	B	A	B	B	H	A	B	H	H	A	H	H	A	H	B	B
S08_19483946	8	76.783	H	A	A	B	H	B	A	H	H	A	A	B	H	A	H	A	A	B	B	A	B	H	H	H	H	B	B	H	H	A	H	H	A	B	B	H	A	B	H	H	A	A	H	A	H	B	B
S08_19656084	8	77.86	H	A	A	B	H	B	A	H	H	A	H	B	H	A	H	A	A	B	B	A	B	H	H	H	H	B	B	H	H	A	H	H	A	B	B	H	A	B	H	H	A	H	H	A	H	B	B
S08_19799827	8	78.56	H	A	A	B	H	B	A	H	H	A	A	B	H	A	B	A	A	B	B	A	B	H	H	H	H	B	B	H	H	A	H	H	A	B	B	H	A	B	H	H	A	H	H	A	H	B	B
S08_19896065	8	79.232	H	A	A	B	H	B	A	H	H	A	H	B	H	A	H	A	A	B	B	A	B	H	H	H	H	B	B	H	H	A	H	H	A	B	B	H	A	B	H	H	A	H	H	A	H	B	B
S08_19759346	8	79.615	H	A	A	B	H	B	A	H	H	A	H	B	H	A	H	A	H	B	B	A	B	H	H	H	H	B	B	H	H	H	H	H	A	B	B	H	A	B	H	H	A	H	H	A	H	B	B
S08_20309688	8	81.9	H	A	A	B	H	H	A	H	H	A	H	B	H	A	H	A	H	B	B	A	B	H	H	H	H	B	B	A	H	A	H	H	A	B	B	H	A	B	H	H	A	H	H	A	H	B	B
S08_20377789	8	82.194	H	A	A	B	H	H	A	H	H	A	H	B	H	A	H	A	H	B	B	A	B	H	H	H	H	B	B	A	H	H	H	H	A	B	B	H	A	B	H	H	A	H	H	A	H	B	B
S08_20600543	8	82.81	H	A	A	B	H	H	A	H	H	A	H	B	H	A	H	A	H	B	B	A	B	H	H	H	H	B	B	A	H	H	H	H	A	B	B	H	A	B	B	H	A	H	H	A	H	B	B
S08_20641978	8	83.177	H	A	A	B	H	H	A	H	H	A	A	B	H	H	H	A	A	B	B	A	B	H	H	H	H	B	B	A	A	A	H	H	A	B	B	H	A	B	H	H	A	A	H	A	H	B	B
S08_20686849	8	84.495	H	A	A	B	H	H	A	H	H	A	H	B	H	A	H	A	H	B	B	A	B	H	H	H	H	B	B	A	H	H	H	H	A	B	B	H	H	B	H	H	A	H	H	A	H	B	B
S08_20764738	8	84.749	H	A	A	B	H	H	A	H	H	A	H	B	H	A	H	A	H	B	B	A	B	H	H	H	H	B	B	A	H	H	H	B	A	B	B	H	H	B	H	H	A	H	H	A	H	B	B
S08_20764684	8	85.067	H	A	A	B	H	H	A	H	H	A	H	B	H	A	H	A	H	B	B	H	B	H	H	H	H	B	B	A	H	H	H	B	A	B	B	H	H	B	H	H	A	H	H	A	A	B	B
S08_20991021	8	86.605	H	A	A	H	H	H	A	H	H	H	H	B	H	A	H	A	H	B	B	A	B	H	H	H	H	B	B	A	H	A	H	H	A	B	B	H	H	B	H	H	A	H	H	A	H	H	B
S08_21048058	8	87.275	H	A	A	H	A	H	A	H	H	H	H	B	H	A	H	A	H	B	B	A	B	H	H	H	H	B	B	A	H	A	H	H	A	B	B	H	H	B	H	H	A	H	H	A	B	H	B
S08_21046164	8	87.628	H	A	A	H	H	H	A	H	H	H	H	B	H	A	H	A	H	B	B	A	B	H	H	H	H	B	B	A	H	H	H	B	A	B	B	H	H	B	H	H	A	H	H	A	H	H	B
S08_21129366	8	88.51	H	A	A	H	H	H	A	H	H	H	H	B	H	A	H	A	H	B	B	A	B	H	H	H	H	B	B	H	H	H	H	B	A	B	B	H	H	B	H	H	A	H	H	A	H	H	B
S08_21477283	8	89.669	H	A	A	H	H	H	A	H	B	H	B	B	H	A	H	A	H	B	B	A	B	H	H	H	A	H	B	H	H	H	H	B	A	B	B	H	H	B	H	H	A	H	B	A	H	H	B
S08_21495604	8	90.106	H	A	A	H	H	H	A	H	B	H	H	B	H	A	H	A	H	B	B	A	B	H	H	H	H	H	B	H	H	H	H	H	A	B	B	H	H	B	H	H	A	H	H	A	H	H	B
S08_21859022	8	92.075	H	A	A	B	H	B	A	H	B	H	H	B	H	A	H	A	H	B	B	A	B	H	A	H	H	B	B	H	H	H	H	B	A	B	B	H	H	B	H	H	A	H	A	A	H	H	B
S08_21791191	8	92.535	H	A	A	H	H	H	A	H	B	H	H	B	H	A	H	A	H	B	B	A	B	H	A	H	H	H	B	H	H	H	H	H	A	B	B	H	H	B	H	H	A	H	A	A	H	H	B
S08_21891016	8	93.566	H	A	A	H	H	H	A	H	B	B	H	B	H	A	H	A	H	B	B	A	B	H	A	B	H	H	B	H	H	H	H	B	A	B	B	H	H	B	H	B	H	H	A	A	H	H	B
S08_21920091	8	94.106	H	A	A	H	H	H	A	H	B	H	H	B	H	A	H	A	H	B	B	A	B	H	A	H	H	H	B	H	H	H	H	H	A	B	B	H	H	B	H	H	A	H	A	A	H	H	B
S08_22290243	8	94.438	H	A	H	H	H	H	A	H	B	B	H	B	H	A	H	A	H	B	B	A	B	H	A	H	H	H	B	H	H	A	H	B	A	B	B	H	B	B	H	H	A	H	A	A	H	H	B
S08_22290350	8	95.181	B	A	H	H	H	H	A	H	B	B	H	B	H	A	B	A	H	B	B	A	B	H	A	H	H	H	B	H	H	H	H	H	A	B	B	H	H	B	A	H	A	H	A	A	H	H	B
S08_22681897	8	96.522	H	A	H	H	H	H	A	H	B	B	H	B	H	A	H	A	H	B	B	A	B	H	A	B	H	H	B	H	A	H	B	B	H	B	B	H	H	B	H	H	A	B	A	A	H	H	B
S08_22891031	8	97.625	H	A	A	H	A	H	A	H	B	B	H	B	H	A	H	A	H	B	B	A	B	A	A	H	H	H	B	H	A	H	H	B	H	B	B	H	H	B	A	A	A	B	A	A	A	H	H
S08_22780017	8	98.157	H	A	H	H	H	H	A	H	B	B	H	B	H	A	H	A	H	B	B	A	B	H	A	H	H	H	B	H	A	H	H	H	H	B	B	H	H	B	H	H	A	B	A	A	H	H	H
S08_22811416	8	98.321	H	A	H	H	H	H	A	H	B	B	H	B	H	A	H	A	H	B	B	A	B	H	A	H	H	H	B	H	A	A	H	B	H	B	B	H	H	B	H	H	A	B	A	A	H	H	H
S08_22922383	8	99.245	H	A	H	H	A	H	A	H	B	B	H	B	H	A	H	A	H	B	B	A	B	H	A	H	H	H	B	H	A	H	H	B	H	B	B	H	H	B	H	H	A	B	A	A	H	H	H
S08_23155327	8	99.791	A	A	H	H	A	H	A	H	B	B	H	B	H	A	H	A	H	B	B	A	B	H	A	H	B	H	B	H	A	A	H	B	H	B	B	H	H	B	A	H	A	H	A	A	H	H	H
S08_23122805	8	100.348	H	A	H	H	H	H	A	H	B	B	H	B	H	A	H	A	H	B	B	A	B	H	A	H	H	H	B	H	A	A	H	B	H	B	B	H	H	B	H	H	A	H	A	A	H	H	H
S08_23208415	8	100.525	A	A	H	H	H	B	A	H	B	B	H	B	H	A	H	A	H	B	B	A	B	H	A	H	H	H	B	H	A	H	H	B	H	B	B	H	H	B	H	H	A	H	A	A	H	H	H
S08_23208496	8	101.044	A	A	H	H	H	H	A	H	B	B	H	B	H	A	H	A	H	B	B	A	B	H	A	H	H	H	B	H	A	A	H	H	H	B	B	H	H	B	H	H	A	H	A	A	H	H	H
S08_23251062	8	101.277	A	A	H	H	H	H	A	H	B	B	H	B	H	A	H	A	A	B	B	A	B	H	A	H	H	H	B	H	A	A	H	H	H	B	B	H	H	B	H	H	A	H	A	A	H	H	H
S08_23250961	8	101.707	A	A	H	H	H	H	A	H	B	B	H	B	H	A	H	A	H	B	B	A	B	H	A	H	H	H	B	H	A	H	H	H	H	B	B	H	H	B	A	H	A	H	A	A	H	H	H
S08_23337365	8	102.453	A	A	H	H	A	H	A	H	B	B	H	B	H	A	H	A	H	B	B	A	B	H	A	H	H	H	B	H	A	H	H	H	H	B	B	H	H	B	H	H	A	H	A	A	H	H	H
S08_23314142	8	103.003	A	A	H	H	A	H	A	H	B	B	H	B	H	A	H	A	H	B	B	A	B	H	A	H	H	H	B	H	A	A	H	H	H	B	B	H	H	B	A	H	A	H	A	A	H	H	H
S08_23422415	8	103.287	A	A	H	H	H	H	A	H	B	B	H	B	H	A	H	A	H	B	B	A	B	H	A	H	H	H	B	H	A	H	H	H	H	B	B	H	H	B	H	H	A	H	A	A	H	H	H
S08_23641400	8	103.975	A	A	H	H	H	H	A	H	B	B	H	B	H	A	H	A	H	B	B	A	B	H	A	H	H	H	B	H	A	H	H	H	B	B	B	H	H	B	A	H	A	H	A	A	H	H	H
S08_23634955	8	104.199	A	A	H	H	H	H	A	H	B	B	H	B	H	A	H	A	H	B	B	A	B	H	A	H	H	H	B	H	A	H	H	H	H	B	B	H	H	B	H	H	A	H	A	H	H	H	H
S08_23810581	8	104.584	A	A	H	H	H	H	A	H	B	B	B	B	H	A	H	A	H	B	B	H	B	H	A	H	H	H	H	H	A	H	H	H	H	B	B	H	H	B	H	H	A	H	A	A	H	H	H
S08_23849450	8	105.133	A	A	H	H	B	H	A	H	B	B	H	B	H	A	H	A	H	B	B	H	B	H	A	B	H	H	B	H	A	H	H	A	H	B	B	H	H	B	A	H	A	H	A	A	H	H	H
S08_23971089	8	105.859	A	A	H	H	H	H	A	H	B	B	H	B	H	A	H	A	H	B	B	A	B	H	A	H	H	H	B	H	A	H	H	H	H	B	B	H	H	B	H	H	A	H	A	A	A	H	H
S08_24010123	8	106.686	A	A	H	H	H	H	A	H	B	B	H	B	H	A	H	A	H	B	B	H	B	H	A	H	H	H	B	H	A	A	H	A	H	B	B	H	H	B	A	H	A	H	A	A	B	H	H
S08_24356534	8	107.748	A	A	H	H	B	H	A	H	B	B	H	B	H	A	H	A	H	B	B	H	B	H	A	H	H	H	B	H	A	A	H	A	H	B	B	H	H	B	H	H	A	H	A	A	B	H	H
S08_24329028	8	108.046	A	A	H	H	H	H	A	H	B	B	H	B	H	A	H	A	H	B	B	H	B	H	A	H	H	H	B	H	A	H	H	A	H	B	B	H	H	B	H	H	A	H	A	A	B	H	H
S08_24323695	8	108.393	A	A	H	H	H	H	A	H	B	B	H	H	H	A	H	A	H	B	B	H	B	H	A	H	H	H	B	H	A	H	H	A	H	B	B	H	H	B	A	H	A	H	H	A	B	H	H
S08_24323771	8	108.677	A	A	H	H	H	H	A	H	B	B	H	B	H	A	H	A	H	B	B	H	B	H	A	B	H	H	B	H	A	H	H	A	H	B	B	H	H	B	A	H	A	H	A	H	B	H	H
S08_24539926	8	108.923	A	A	H	H	H	H	A	H	B	B	H	B	H	A	H	A	H	B	B	A	B	H	A	H	H	H	B	H	A	H	H	A	H	B	B	H	H	B	A	H	A	H	A	A	B	H	H
S08_24326959	8	109.2	A	A	H	H	H	H	A	H	B	B	H	B	H	A	H	A	H	B	B	A	B	H	A	H	H	H	B	H	A	H	A	A	H	B	B	B	H	B	A	H	A	H	A	A	B	H	H
S08_24476105	8	109.873	A	A	H	H	H	H	A	H	B	B	H	B	H	A	B	A	B	B	B	H	B	H	A	H	H	H	B	H	A	H	H	A	H	B	B	B	H	B	A	H	A	H	A	A	B	H	B
S08_24951363	8	110.816	A	A	H	H	H	H	A	A	B	B	H	B	H	A	H	A	H	B	B	H	B	H	A	H	H	A	B	H	A	H	H	A	H	B	B	B	H	B	A	H	A	H	A	A	B	H	H
S08_24790437	8	111.512	A	A	H	H	H	H	A	A	B	B	H	B	H	A	H	A	A	B	B	H	B	H	A	H	H	A	B	H	A	H	H	A	H	B	B	B	B	B	A	H	A	H	A	A	B	H	H
S08_25209693	8	112.343	A	A	H	H	H	H	A	A	B	B	H	B	H	A	H	A	H	B	B	H	B	H	A	H	H	A	B	H	A	H	H	A	H	B	B	B	H	B	H	H	A	H	A	A	B	H	H
S08_25184898	8	112.834	A	A	H	H	H	H	A	A	B	B	H	B	H	A	H	A	H	B	B	H	B	H	A	H	H	A	B	H	A	H	H	H	H	B	B	B	H	B	A	H	A	H	A	A	B	H	H
S08_25321103	8	113.851	A	A	H	H	H	H	A	A	B	B	H	B	H	A	H	H	H	B	B	B	B	H	A	H	H	A	B	H	A	H	H	A	H	B	B	B	H	B	A	H	A	H	A	A	B	H	H
S08_25316393	8	114.206	A	A	H	H	H	H	A	A	B	B	H	B	H	A	H	H	H	B	B	B	B	H	A	H	H	A	B	H	A	H	H	A	H	B	B	B	H	B	A	H	A	H	A	A	B	H	H
S08_25317244	8	114.514	A	A	H	B	H	H	A	A	B	B	H	B	H	A	B	H	H	B	B	B	B	H	A	H	H	A	B	H	A	H	H	A	H	B	B	B	H	B	H	H	A	H	H	H	B	H	H
S08_25333744	8	115.36	A	A	H	B	H	H	A	A	B	B	H	B	H	A	B	H	B	B	B	B	B	H	A	H	H	A	B	H	A	H	H	H	H	B	B	B	H	B	A	H	A	H	A	A	B	H	H
S08_25796629	8	116.709	H	H	H	H	H	H	A	A	B	B	H	B	H	A	H	H	H	B	B	B	B	H	A	H	H	A	B	H	A	H	H	A	H	B	A	B	H	B	A	H	A	H	A	A	B	H	A
S08_25785941	8	117.304	H	H	H	H	H	H	A	A	B	B	H	B	H	A	H	H	H	B	B	B	H	H	A	H	H	A	B	H	A	H	B	A	H	B	A	B	H	B	A	H	A	H	A	A	B	H	A
S08_26034368	8	117.95	H	H	H	H	H	H	A	A	B	B	H	B	H	A	H	H	B	B	B	B	B	H	A	H	H	A	B	H	A	H	H	H	H	B	A	B	H	B	A	H	A	H	A	A	B	H	A
S08_25664624	8	118.789	H	H	H	H	H	H	A	A	B	B	H	B	H	A	H	H	B	B	B	B	B	H	A	H	H	A	B	H	A	H	H	A	H	B	A	B	H	B	A	H	A	H	A	A	B	H	A
S08_26266446	8	119.466	H	H	H	H	H	H	A	A	B	B	H	B	H	A	H	H	H	B	B	B	B	H	A	H	H	A	B	H	A	H	H	H	H	B	A	B	H	B	A	H	A	H	A	A	B	H	A
S08_26310720	8	120.825	H	B	H	H	H	H	A	A	B	B	H	B	H	A	H	H	B	B	B	B	B	H	A	H	H	A	B	H	A	H	H	H	B	B	A	B	H	B	A	H	H	H	A	A	B	H	A
S08_26382749	8	121.822	H	H	H	H	H	H	A	A	B	B	H	B	H	A	H	H	H	B	B	B	B	H	A	H	H	A	B	H	A	H	H	A	H	B	A	B	H	H	A	H	H	H	A	A	B	H	A
S08_26378591	8	123.224	H	H	H	H	B	H	A	A	B	B	H	B	H	A	H	H	H	B	B	B	B	H	A	H	H	A	B	H	A	H	H	A	H	B	A	B	H	H	A	B	H	H	A	A	B	H	A
S08_26605471	8	124.263	H	H	H	H	H	H	A	A	B	B	H	B	H	A	H	H	H	B	B	B	B	H	A	H	B	A	B	H	A	H	H	A	H	B	A	B	H	H	A	H	H	H	A	A	B	H	A
S08_26318121	8	125.332	H	H	H	A	H	H	A	H	B	B	B	B	H	A	H	B	H	B	B	B	B	H	A	H	B	A	B	B	A	A	H	A	A	B	A	B	H	B	A	H	H	H	A	A	B	H	H
S08_26718714	8	126.988	B	H	H	H	H	H	A	A	B	H	H	B	H	A	A	H	A	B	B	B	B	A	A	H	B	A	B	H	A	H	H	H	A	B	A	B	H	H	A	H	H	H	A	A	B	H	A
S08_26828656	8	127.255	H	H	H	H	H	H	A	A	B	B	H	B	H	A	H	H	H	B	B	B	B	H	A	H	B	A	B	H	A	H	H	H	H	B	A	B	H	H	H	H	H	H	A	A	B	H	A
S08_27081050	8	128.191	H	H	H	H	H	H	A	A	B	B	H	B	B	A	H	H	H	B	B	B	B	H	A	H	B	A	B	H	A	H	H	A	H	B	A	B	H	H	H	H	H	H	A	A	B	H	A
S08_27222079	8	129.517	H	H	H	H	H	H	A	A	B	B	H	B	B	A	H	H	H	B	B	B	B	H	A	H	B	A	B	A	A	H	H	A	H	B	A	B	H	H	H	H	H	H	A	A	B	H	A
S08_27365613	8	131.488	B	H	H	H	H	H	A	H	B	B	H	B	B	A	H	H	H	B	B	B	B	A	A	H	B	A	B	A	A	H	H	H	H	B	A	B	H	H	H	H	H	H	A	A	B	H	A
S08_27893282	8	133.671	H	H	H	H	B	H	A	A	H	B	H	B	B	A	H	B	H	B	H	B	B	H	A	H	B	A	B	A	A	H	H	A	H	B	A	B	H	H	H	H	H	H	A	A	B	H	A
S08_27863599	8	134.021	H	H	H	H	H	H	A	A	H	B	H	B	B	A	H	B	H	B	H	B	B	H	A	H	B	A	B	A	A	H	H	A	H	B	A	B	H	H	H	H	H	H	A	A	B	H	A
S08_27946402	8	134.509	H	H	H	H	H	H	A	A	H	B	H	B	B	A	H	B	H	B	H	H	B	H	A	H	B	A	B	A	A	H	H	A	H	B	A	B	H	H	H	H	B	H	A	A	B	H	A
S08_27864236	8	135.05	H	H	H	H	H	H	A	A	H	B	H	B	B	A	H	B	H	B	H	B	B	H	A	H	B	H	B	A	A	H	H	H	H	B	A	B	H	H	H	H	H	H	A	A	B	H	A
S08_28347741	8	137.46	H	H	H	H	H	H	A	A	H	H	H	B	B	H	H	B	H	B	H	B	B	H	A	H	B	A	B	A	A	H	B	H	H	B	A	B	H	H	H	H	B	H	A	A	B	H	A
S08_28097055	8	138.657	H	A	H	H	B	H	H	A	A	H	H	B	B	A	B	B	H	B	H	B	B	H	A	H	B	A	B	A	A	H	H	H	H	B	A	B	A	H	H	H	B	H	A	A	B	H	A
S08_28402519	8	142.061	H	H	H	H	H	H	A	A	H	H	H	B	B	A	H	B	H	B	H	B	B	H	A	A	B	A	B	A	H	H	B	H	H	B	A	B	H	H	H	H	B	H	H	A	B	H	A
S08_28437478	8	143.713	H	H	H	H	H	H	A	A	H	H	H	B	B	A	H	B	H	B	H	B	B	H	A	A	B	A	B	A	H	H	B	H	H	B	A	B	H	H	H	H	B	H	H	A	B	H	A
S08_28493097	8	144.581	H	H	H	H	B	H	A	A	H	H	H	B	B	A	H	B	H	B	H	B	B	H	A	A	B	A	B	A	H	H	B	H	H	B	A	B	H	H	H	H	B	H	H	A	B	H	A
S08_28690922	8	145.592	H	H	B	H	B	H	A	A	H	H	H	B	B	A	H	B	H	B	H	B	B	H	A	A	B	A	B	A	H	H	B	H	B	B	A	B	H	H	H	H	B	H	H	A	B	H	A
S08_29053645	8	146.975	H	H	B	H	H	H	A	A	H	H	H	B	B	A	H	B	H	B	H	B	B	H	A	A	B	A	B	A	H	H	B	H	B	B	A	B	H	H	H	H	B	H	H	A	B	H	A
S08_29012183	8	147.481	H	H	B	H	B	H	A	A	H	H	H	B	B	A	H	B	H	B	H	B	B	H	A	A	B	A	B	A	H	H	B	H	B	B	A	B	H	H	H	H	B	H	H	A	B	H	A
S08_29260783	8	148.589	B	H	B	H	H	H	A	A	H	H	H	B	B	H	H	B	H	B	H	B	B	H	A	A	B	A	B	A	H	H	B	H	B	B	A	B	H	H	H	B	B	H	A	H	B	H	A
S08_29186598	8	149.159	H	H	B	H	H	H	A	A	H	H	H	B	B	A	H	B	H	B	H	B	B	H	A	A	B	A	B	A	H	H	B	H	B	B	A	B	H	H	H	B	B	H	H	H	B	H	A
S08_29222135	8	149.623	H	H	B	H	H	H	A	A	H	H	H	B	B	A	H	B	H	B	H	B	H	H	A	A	B	A	B	A	H	H	B	H	B	B	A	B	H	H	H	B	B	H	H	H	B	H	A
S08_29462144	8	150.287	B	H	B	H	B	H	A	A	H	H	H	B	B	A	H	B	H	B	H	B	B	H	A	A	B	A	B	A	H	H	H	H	B	B	A	B	H	H	H	B	B	H	A	H	B	H	A
S08_29552007	8	150.798	H	H	B	H	H	H	A	A	H	H	H	B	B	A	H	B	H	B	H	B	B	H	A	A	B	A	B	A	H	H	H	H	B	B	A	B	H	A	H	B	B	H	H	H	B	H	A
S08_29399757	8	151.142	H	H	B	H	B	H	A	A	H	H	H	B	B	A	H	B	H	B	H	B	B	H	A	A	B	A	B	A	H	H	H	H	B	B	A	B	H	H	H	B	B	H	H	H	B	H	A
S08_29462203	8	151.866	H	A	B	H	H	H	A	A	H	H	H	B	B	A	H	B	H	B	H	B	H	H	A	A	B	A	B	A	H	H	H	H	B	B	A	B	H	H	B	B	B	H	H	H	B	H	A
S08_29685345	8	152.669	H	H	B	H	H	H	A	A	H	H	H	B	B	A	H	B	H	B	H	B	B	H	A	A	B	A	B	A	H	H	H	H	B	B	A	B	H	A	H	B	B	H	H	H	B	H	A
S08_29751971	8	153.58	H	H	B	H	B	H	A	A	H	H	H	B	B	A	H	B	H	B	H	B	H	H	A	A	B	A	B	A	H	H	H	H	B	B	A	B	H	A	A	B	B	H	H	H	B	H	A
S08_29348630	8	155.024	H	H	B	H	H	H	A	A	H	H	A	H	B	A	H	B	H	B	H	B	B	H	A	A	B	A	H	A	H	H	B	H	B	B	A	B	A	A	H	B	B	H	H	H	B	H	A
S08_29589752	8	157.943	A	H	B	H	H	A	A	A	H	H	H	B	B	A	A	B	H	B	H	H	B	H	A	A	B	A	B	A	H	H	H	H	B	B	A	B	H	A	H	B	B	H	A	H	B	H	A
S08_29967336	8	160.676	H	H	B	H	B	H	A	H	H	H	H	B	B	A	B	B	H	B	B	H	B	B	A	A	B	A	B	A	H	A	A	H	B	B	A	B	B	A	H	B	B	H	H	B	B	H	A
S09_135300	9	0	H	H	H	B	B	H	B	B	A	B	B	H	H	A	B	H	A	B	B	H	H	H	B	H	B	H	A	B	H	A	H	B	B	A	A	H	H	H	H	B	H	H	B	B	B	A	H
S09_167815	9	2.453	H	H	H	B	B	H	B	H	A	H	B	H	H	A	B	H	H	B	B	H	H	H	B	H	B	H	A	B	H	A	H	H	H	A	A	H	H	H	H	H	H	H	H	B	B	A	H
S09_117704	9	3.648	H	H	H	B	H	H	B	H	A	H	B	H	H	A	B	H	A	B	B	H	H	H	B	H	B	H	A	B	H	H	H	B	H	A	A	H	H	H	H	H	H	A	H	B	B	A	H
S09_76827	9	4.203	H	H	H	B	H	H	B	H	A	H	B	H	H	A	B	H	A	B	B	B	H	H	B	H	B	H	A	B	H	A	H	B	H	A	A	H	H	H	H	H	H	H	H	B	B	A	H
S09_160736	9	4.947	H	H	H	B	H	H	B	H	A	H	B	H	H	A	B	H	H	B	B	H	H	H	B	H	B	H	A	B	H	H	H	B	H	A	A	H	H	H	H	H	H	H	H	B	B	A	H
S09_799304	9	6.99	H	H	H	B	H	H	B	H	A	H	B	H	H	A	B	H	A	B	B	H	H	H	B	H	B	H	A	B	H	A	A	B	H	H	A	H	B	H	H	H	A	H	A	B	B	A	H
S09_487337	9	7.896	B	H	H	B	B	H	B	H	A	H	B	H	H	A	B	H	H	B	B	H	H	H	B	H	B	H	A	B	H	A	H	H	H	H	A	H	H	H	H	H	H	H	H	B	B	A	H
S09_725110	9	8.753	B	H	H	B	B	H	B	H	A	H	B	H	H	A	B	H	H	B	B	H	H	H	B	H	B	H	A	B	H	A	A	H	H	H	A	H	B	H	B	H	H	H	H	B	B	A	B
S09_799373	9	9.273	B	H	H	B	B	A	B	H	A	H	B	H	H	A	B	H	H	B	B	A	H	H	B	H	B	H	A	B	H	A	A	H	H	H	A	H	B	H	H	H	H	H	H	B	B	A	H
S09_1040267	9	10.23	H	H	H	B	H	H	B	H	A	H	B	H	H	A	B	H	H	B	B	H	H	H	B	H	B	H	A	B	H	A	A	H	H	H	A	H	B	H	H	H	H	H	H	B	B	A	H
S09_1094344	9	10.492	H	H	H	B	B	H	B	H	A	H	B	H	H	A	B	H	H	B	B	H	H	H	B	H	B	H	A	B	H	A	A	H	H	H	A	H	B	H	H	H	H	H	H	B	B	A	H
S09_1143200	9	11.277	H	H	H	B	H	H	B	H	A	H	B	H	H	A	B	H	H	B	B	H	H	H	B	H	B	H	A	B	H	A	A	H	H	H	A	H	B	H	H	H	H	H	H	B	B	A	H
S09_1225000	9	13.18	H	H	H	B	H	H	B	H	A	H	B	H	H	A	H	A	H	B	B	H	H	H	B	H	B	H	A	B	H	A	A	H	H	H	A	H	B	H	H	H	H	H	H	B	B	A	H
S09_1242453	9	13.671	H	H	H	B	B	H	B	H	A	H	B	H	H	A	H	A	H	B	B	H	H	H	B	H	B	H	A	B	H	A	A	H	H	H	A	H	B	H	H	H	H	H	H	B	B	A	H
S09_1299055	9	14.524	H	H	H	B	B	H	B	H	A	H	B	H	H	A	H	A	H	B	B	H	H	H	B	H	B	H	A	B	H	A	A	H	H	H	A	H	B	H	H	H	H	H	H	B	B	A	H
S09_1713453	9	15.51	H	H	H	H	H	H	B	H	A	H	B	H	H	A	H	A	H	B	B	H	H	H	H	H	B	H	H	B	H	A	A	H	H	H	A	H	B	H	H	H	H	H	H	B	B	A	H
S09_1878320	9	16.417	H	H	H	B	H	H	B	H	A	H	B	A	H	A	H	A	H	B	B	A	H	H	H	H	B	H	A	B	H	A	A	H	H	H	A	H	B	H	H	H	H	H	H	B	B	H	H
S09_2016256	9	17.407	H	H	H	B	B	B	B	H	H	H	B	H	H	A	H	A	H	B	B	A	H	H	H	B	B	H	A	B	H	A	A	H	H	H	A	H	B	B	H	H	H	B	H	B	B	H	H
S09_1968620	9	17.798	H	H	H	B	B	B	B	H	H	H	B	H	H	A	H	A	H	B	B	H	H	H	H	H	B	H	A	B	H	A	A	H	H	H	A	H	B	H	H	H	H	H	H	B	B	H	H
S09_1934068	9	18.033	H	H	H	B	B	B	B	H	H	H	B	H	H	A	H	A	H	B	B	H	H	H	H	H	B	H	A	B	H	A	A	H	H	H	A	H	B	H	H	H	H	H	H	B	B	H	H
S09_2035545	9	18.653	H	H	H	B	B	B	B	H	H	H	B	H	H	A	H	A	A	B	B	B	H	H	H	A	B	H	A	B	H	A	A	H	H	H	A	H	B	H	H	H	H	H	H	B	B	H	H
S09_2273872	9	20.564	H	H	H	B	B	B	B	H	H	H	B	H	A	A	H	A	H	B	B	H	H	H	H	H	B	H	A	B	H	A	A	H	H	H	A	H	B	H	H	H	H	H	H	B	B	H	H
S09_2495642	9	22.789	B	H	H	B	B	B	B	H	H	H	B	H	A	A	H	A	H	B	B	H	H	H	H	H	B	H	H	A	H	A	A	H	H	H	A	B	B	H	H	H	H	H	H	B	B	H	H
S09_2492476	9	23.115	B	H	H	B	B	B	B	H	H	H	B	H	A	A	H	A	H	B	B	H	H	H	H	H	B	H	H	A	H	A	A	H	H	H	A	B	B	H	H	H	H	H	H	B	B	H	H
S09_2616632	9	24.232	B	H	H	B	B	B	B	H	H	H	B	B	A	A	H	A	H	B	B	H	H	H	H	H	B	H	H	A	H	A	A	H	H	H	A	B	B	H	H	H	H	H	H	B	B	H	H
S09_3016851	9	25.265	B	H	H	B	B	B	B	H	H	H	H	B	A	A	H	A	H	B	B	B	H	H	H	H	B	H	H	A	H	A	A	B	H	H	A	B	B	B	H	H	H	H	H	B	B	H	H
S09_3157510	9	26.824	B	H	H	B	B	B	B	H	H	H	H	H	A	A	B	A	H	B	B	B	H	H	H	H	B	B	H	A	H	A	A	B	H	H	A	B	B	H	H	H	H	H	H	B	B	H	H
S09_3205559	9	27.822	B	H	H	B	B	B	B	H	H	H	H	H	A	A	H	A	H	B	B	B	H	H	H	H	B	H	H	A	H	A	A	B	H	H	A	B	B	H	H	H	H	H	H	B	B	H	B
S09_3211098	9	28.258	B	H	H	B	B	B	B	H	H	H	H	H	A	A	H	A	H	B	B	B	H	H	H	H	B	H	H	A	H	A	A	B	H	H	A	B	B	H	H	H	H	H	H	B	B	H	H
S09_3440214	9	29.078	B	H	H	B	B	B	B	H	H	H	H	H	A	A	H	A	H	B	B	B	H	H	H	H	B	H	H	A	A	H	H	B	H	H	A	B	B	H	H	H	B	H	H	B	B	H	H
S09_3414151	9	29.602	B	A	H	B	B	B	B	B	H	H	H	H	A	A	H	H	A	B	B	B	H	H	H	H	B	A	H	H	A	A	H	B	H	H	A	B	B	H	H	H	H	H	H	B	B	H	A
S09_3615247	9	31.264	B	B	H	B	B	B	B	H	H	H	H	H	A	A	H	A	H	B	B	B	H	A	H	H	B	H	H	A	A	H	H	B	H	H	A	B	B	H	H	H	H	H	B	B	B	H	H
S09_3640468	9	31.612	B	B	H	B	B	B	B	H	A	H	H	H	A	A	H	A	A	B	B	B	H	A	H	A	B	H	B	A	A	H	H	B	H	H	A	B	B	H	H	H	H	H	B	B	B	H	H
S09_3806885	9	33.251	B	B	H	B	H	B	B	H	H	H	H	H	A	A	H	A	A	B	B	B	H	H	H	H	H	A	B	A	A	H	H	B	H	H	A	B	B	H	H	H	H	H	B	B	B	H	H
S09_3800096	9	34.09	B	B	H	B	B	H	B	H	H	H	H	H	A	A	H	A	A	B	B	B	H	A	H	H	H	A	H	A	A	H	H	B	H	H	A	B	B	H	H	H	H	H	B	B	B	H	H
S09_3822771	9	34.787	B	B	H	B	B	B	B	H	H	H	H	H	A	A	H	A	H	B	B	B	H	A	H	H	H	A	B	A	A	A	H	B	H	H	A	B	B	H	H	H	H	H	B	B	B	H	H
S09_3868891	9	36.018	B	B	H	B	B	B	B	H	H	H	H	H	A	A	H	A	H	B	B	B	H	A	H	H	H	A	B	A	A	H	H	B	H	H	A	B	B	H	H	H	H	H	H	B	B	H	H
S09_3922129	9	36.343	B	B	H	B	B	B	B	H	H	H	H	H	A	A	H	A	H	B	B	B	H	A	H	H	H	A	B	A	A	H	H	H	H	H	A	B	B	H	H	H	H	H	B	B	B	H	H
S09_4040204	9	37.387	B	H	H	B	B	B	B	H	H	A	H	H	A	H	H	A	H	B	B	B	H	A	H	H	H	A	B	A	A	H	H	B	H	H	A	B	B	H	H	H	H	H	B	B	B	H	H
S09_4122330	9	37.847	B	B	H	B	B	B	B	H	H	A	H	H	A	H	H	A	H	B	B	B	H	A	H	H	H	A	B	A	A	H	H	B	H	H	A	B	B	H	H	H	H	B	B	B	B	H	H
S09_4033653	9	38.146	B	B	H	B	B	B	B	H	H	A	H	H	A	H	H	A	H	B	B	B	H	A	H	H	H	A	B	A	A	H	H	B	H	H	A	B	B	H	H	H	H	H	B	B	B	H	H
S09_4140024	9	38.589	B	B	H	B	B	B	B	H	H	A	H	H	A	H	H	A	H	B	B	B	H	A	H	H	H	A	B	A	A	H	H	B	H	B	A	B	B	H	B	H	H	H	B	B	B	H	H
S09_4335628	9	40.271	B	B	H	B	B	B	B	H	H	A	H	H	A	H	H	A	H	B	B	B	H	A	H	H	H	A	B	A	A	A	H	H	H	H	A	B	B	H	H	H	H	H	B	B	B	H	H
S09_4560830	9	42.894	B	B	H	B	B	B	B	H	H	A	H	H	H	H	H	A	A	H	B	B	A	A	A	H	H	A	B	A	A	H	H	B	H	H	A	B	B	H	B	H	H	H	B	B	B	H	H
S09_4490655	9	43.477	B	B	H	B	B	B	B	H	H	A	H	H	H	H	H	A	H	B	B	B	H	A	H	H	H	A	B	A	A	A	H	B	H	H	A	B	B	H	H	H	H	H	B	B	B	H	H
S09_4582195	9	44.093	B	B	H	B	B	B	B	H	H	A	H	H	H	H	H	A	H	B	B	B	H	A	A	H	H	A	B	A	A	H	H	B	H	H	A	B	B	H	H	H	H	H	B	B	B	H	H
S09_4595486	9	44.676	B	B	H	B	B	B	B	H	H	A	H	H	H	H	A	A	H	B	B	H	H	A	A	H	H	A	B	A	A	A	H	H	H	H	A	B	B	H	H	H	B	H	B	B	B	H	H
S09_4652787	9	45.451	B	B	H	B	B	B	B	H	H	A	H	H	H	H	A	A	A	B	B	B	H	A	A	H	H	A	B	A	A	A	H	H	H	H	A	B	B	H	H	H	B	H	B	B	B	H	H
S09_4847054	9	46.96	B	B	H	B	B	B	B	H	H	A	H	H	H	H	H	A	H	B	B	B	H	A	A	B	H	A	B	A	A	H	H	B	B	H	A	B	B	A	H	H	B	H	B	H	B	H	H
S09_4821309	9	47.587	B	B	H	B	B	B	B	H	H	A	H	H	H	H	H	A	H	B	B	H	H	A	A	B	H	A	B	A	A	H	H	H	H	H	A	B	B	A	H	H	B	H	B	H	B	H	H
S09_4744334	9	47.9	B	B	H	B	B	B	B	H	H	A	H	H	H	H	H	A	H	B	B	H	H	A	A	B	H	A	B	A	A	H	H	B	H	H	A	B	B	A	H	H	B	H	B	H	B	H	H
S09_4785444	9	48.303	B	B	H	B	B	B	B	H	H	A	H	H	H	H	H	A	A	B	B	H	H	A	A	B	H	A	B	A	A	A	B	B	H	H	A	B	B	A	H	H	B	H	B	H	B	H	H
S09_5443023	9	50.502	B	B	H	B	B	B	B	H	H	A	H	H	H	B	H	A	H	B	B	H	H	A	A	B	H	A	B	A	A	A	H	H	H	B	A	B	B	A	H	A	B	H	B	H	B	H	A
S09_5442909	9	51.057	B	B	H	B	B	B	B	H	H	A	H	H	H	B	H	A	H	B	B	H	H	A	A	B	H	A	B	A	A	A	H	B	H	H	A	B	B	A	H	A	B	H	B	A	B	H	A
S09_5576288	9	52.065	B	B	H	B	B	B	B	H	H	A	H	H	H	B	H	A	H	B	B	H	A	A	A	B	H	A	B	A	A	H	H	B	B	H	A	B	B	A	H	H	B	H	B	H	B	H	A
S09_5442971	9	52.549	B	B	H	B	B	B	B	H	H	A	H	H	H	B	H	A	H	B	B	H	H	A	A	B	H	A	B	A	A	A	H	H	H	H	A	B	B	A	H	A	B	H	B	H	B	H	A
S09_5488083	9	52.836	B	B	H	B	B	B	B	H	H	A	H	H	H	B	H	A	H	B	B	H	H	A	A	B	H	A	B	A	A	A	H	H	H	H	A	B	B	A	H	H	B	H	B	H	B	H	A
S09_5367785	9	52.985	B	B	H	B	B	B	B	H	H	A	H	H	H	B	H	A	H	B	B	H	H	A	A	B	H	A	B	A	A	H	H	B	H	H	A	B	B	A	H	H	B	H	B	H	B	H	A
S09_5439372	9	53.286	B	B	H	B	B	B	B	H	H	A	H	H	H	B	H	A	H	B	B	H	H	A	A	B	H	A	B	A	A	H	H	B	H	H	A	B	B	A	H	H	B	H	B	H	B	H	A
S09_5348674	9	53.595	B	B	H	B	B	B	B	H	H	A	H	H	H	B	H	A	H	B	B	H	H	A	A	B	H	A	B	A	A	H	H	B	H	H	A	B	B	A	H	H	B	H	B	H	B	H	A
S09_5958781	9	55.846	B	B	H	B	B	B	B	H	H	A	H	H	H	B	H	H	H	B	B	H	H	A	A	B	H	A	B	A	A	H	H	B	H	H	A	B	B	H	H	H	B	H	B	H	B	H	A
S09_6073192	9	56.496	B	B	H	B	B	B	B	H	H	A	A	H	B	B	H	A	A	B	B	H	A	A	A	B	H	A	B	A	H	A	H	B	B	H	A	H	B	H	H	H	B	H	B	H	B	H	H
S09_6166627	9	56.836	B	B	H	B	B	B	B	H	H	A	H	H	H	B	H	H	H	B	B	H	H	A	A	B	H	A	B	A	A	H	H	B	H	H	A	H	B	H	H	H	B	H	B	H	B	H	H
S09_6202440	9	57.415	B	B	H	H	B	B	B	H	H	A	H	H	H	B	H	H	H	B	B	H	H	A	A	B	H	A	B	A	A	A	H	B	H	H	A	H	B	H	H	H	B	H	B	B	B	H	A
S09_6072675	9	57.814	B	B	B	B	B	B	B	A	H	A	H	H	H	B	H	H	H	B	B	A	H	A	A	B	H	H	B	A	H	A	H	B	H	H	A	H	B	H	H	H	B	H	B	H	B	H	A
S09_6484477	9	59.46	B	B	H	H	H	B	B	H	B	A	H	A	H	B	H	H	A	B	B	H	H	A	A	B	H	H	B	A	H	A	H	H	H	H	A	H	B	H	H	H	B	H	B	H	B	H	A
S09_6681425	9	59.883	B	B	H	H	H	B	B	H	H	A	H	A	H	B	H	H	H	B	B	H	H	A	A	B	H	A	B	A	H	H	H	B	H	H	A	H	B	H	H	H	B	H	B	H	B	H	A
S09_6916655	9	61.2	B	B	H	H	B	H	B	H	H	A	H	A	H	B	H	H	H	B	B	H	B	A	A	B	A	A	B	A	H	H	H	B	B	B	A	B	B	H	H	H	B	H	B	H	B	H	A
S09_6862420	9	61.561	B	B	H	H	H	H	B	H	H	A	H	A	B	B	H	H	H	B	B	H	H	A	A	B	A	A	B	A	H	H	H	B	H	H	A	H	B	H	H	H	B	H	B	H	B	H	A
S09_6825173	9	62.048	B	B	H	H	H	H	B	H	H	A	H	A	H	B	H	H	H	B	B	H	H	A	A	B	A	A	B	A	H	H	H	B	A	H	A	H	B	H	H	H	B	H	B	H	B	H	A
S09_6865187	9	62.379	B	B	H	H	H	H	B	H	H	A	H	A	H	B	H	H	A	B	B	H	H	A	A	B	A	A	B	A	H	H	H	B	H	H	A	H	B	H	H	H	B	H	B	H	B	H	A
S09_7075145	9	63.717	B	B	H	H	H	H	B	H	H	A	H	A	H	B	H	H	H	B	B	H	H	A	A	B	A	A	B	A	H	A	H	B	H	H	A	H	B	H	H	H	B	H	B	H	B	H	A
S09_7193610	9	65.772	B	B	H	H	H	H	B	H	H	A	B	A	H	B	H	H	H	B	B	A	H	A	A	B	A	A	B	A	H	A	H	B	H	H	A	H	B	H	H	H	H	H	B	H	B	H	A
S09_7250185	9	66.104	B	B	H	H	H	H	B	H	H	A	H	A	H	B	H	H	H	B	B	H	H	A	A	B	A	A	B	A	H	H	H	B	H	H	A	H	B	H	H	H	H	H	B	H	B	H	A
S09_7358125	9	66.318	B	B	H	H	H	H	B	H	H	A	H	A	H	B	H	H	H	B	B	H	H	A	A	B	A	A	B	A	H	A	H	B	B	H	A	H	B	H	H	H	H	H	B	H	B	B	A
S09_7508243	9	68.012	B	B	H	H	H	H	B	H	H	A	H	A	H	B	H	H	H	B	B	H	H	A	A	H	A	A	B	A	H	H	H	B	H	H	A	H	B	H	H	H	H	H	B	H	B	B	A
S09_7504526	9	68.404	B	B	H	H	H	H	B	H	H	A	H	A	H	B	H	H	H	B	B	H	H	A	A	H	A	A	B	A	H	H	H	B	H	H	A	H	B	H	H	H	H	H	B	H	B	B	A
S09_7607455	9	68.956	B	B	H	H	H	H	B	H	H	A	H	A	H	B	H	H	H	B	B	H	B	A	A	H	H	A	B	A	H	A	H	H	H	H	A	B	B	H	H	H	H	H	B	H	B	B	A
S09_7646445	9	69.449	B	B	H	H	H	H	B	H	H	A	H	A	H	B	H	H	H	B	B	H	B	A	A	H	A	A	B	A	H	H	H	H	H	H	A	H	B	H	H	H	H	H	B	H	B	B	A
S09_7733042	9	70.144	B	B	H	H	H	H	B	H	A	A	H	A	H	B	H	H	H	B	B	H	B	A	A	H	A	A	B	A	H	H	H	B	H	H	A	H	B	H	H	H	H	H	B	H	B	B	A
S09_8268380	9	71.912	B	B	H	H	H	H	B	H	A	A	H	A	H	H	H	H	H	B	B	H	B	H	A	H	A	A	B	A	H	A	H	H	H	H	A	H	B	H	H	H	H	H	B	H	B	B	A
S09_8259351	9	72.421	B	B	H	H	H	H	B	H	A	A	H	A	H	H	H	H	H	B	B	H	B	H	A	H	A	A	B	A	H	A	H	H	H	H	A	H	B	H	H	H	H	H	B	H	B	B	A
S09_8313744	9	72.925	B	B	B	H	H	H	B	H	A	A	H	A	H	H	H	H	H	B	B	A	B	H	A	H	A	A	B	A	H	H	H	B	H	H	A	B	B	H	H	H	H	H	B	H	B	B	A
S09_8317550	9	73.346	B	B	H	H	H	H	B	H	A	A	H	A	H	H	H	H	A	B	B	H	B	H	A	H	A	A	B	A	H	A	H	B	H	H	A	H	B	H	H	H	H	H	B	H	B	B	A
S09_8456715	9	73.946	B	B	H	H	H	H	B	H	A	A	H	A	H	H	H	H	H	B	B	H	B	H	A	H	A	A	B	A	H	A	H	H	H	H	A	H	B	H	H	H	H	H	B	H	B	B	A
S09_8642707	9	76.162	B	B	H	H	H	H	B	H	A	A	H	A	H	H	H	H	H	B	B	H	B	H	A	H	A	A	B	A	H	H	H	B	H	H	A	H	B	H	H	H	H	H	B	H	B	B	A
S09_9008440	9	78.084	B	B	H	H	H	H	B	B	A	A	H	A	H	H	H	H	H	B	B	H	B	H	A	H	A	A	B	A	H	H	H	B	H	H	A	H	B	H	H	H	H	H	B	B	B	B	A
S09_9160374	9	78.501	B	B	B	H	A	H	B	B	A	A	H	A	H	H	H	H	H	B	B	H	B	B	A	H	A	A	B	A	H	H	B	B	H	H	A	H	B	H	B	H	B	H	B	B	B	B	H
S09_9318976	9	79.382	B	B	H	H	H	H	B	B	A	A	H	A	H	H	H	H	H	B	B	H	B	H	A	H	A	A	B	A	H	H	H	H	H	H	A	H	B	H	H	H	H	H	B	B	B	B	A
S09_9388501	9	80.25	B	B	H	H	H	H	B	B	A	A	H	A	H	H	H	H	H	B	B	H	B	H	A	H	H	A	B	A	H	H	H	B	H	H	A	H	B	H	H	H	H	H	B	B	B	B	A
S09_9461245	9	80.552	B	B	H	H	H	H	B	B	A	A	H	A	H	H	H	H	H	B	B	H	B	H	A	H	H	A	B	A	H	H	H	B	H	H	A	H	B	H	H	H	H	H	B	B	B	B	A
S09_9480336	9	81.026	B	B	H	H	H	H	B	B	A	A	H	A	H	H	H	H	H	B	B	H	H	H	A	H	H	A	H	A	H	A	H	H	H	H	A	H	B	H	H	H	H	H	B	B	B	B	A
S09_9787109	9	81.767	B	B	H	H	H	H	B	B	A	A	H	A	H	H	H	H	H	B	H	H	B	H	A	H	H	A	B	A	H	H	H	B	H	H	A	H	B	H	H	H	H	H	B	B	B	B	A
S09_10121070	9	83.537	B	B	H	H	H	H	B	H	A	A	H	A	H	H	H	H	H	B	H	H	B	H	A	H	H	A	B	A	H	H	H	B	H	H	A	H	B	H	H	H	H	H	B	B	B	B	H
S09_10005510	9	84.104	B	B	B	H	H	H	B	B	A	A	H	A	H	H	H	H	H	B	H	H	B	H	A	H	H	A	B	A	H	H	H	B	H	H	A	H	B	H	H	H	H	H	B	B	B	B	H
S09_9892748	9	84.967	B	B	H	H	H	H	B	B	A	A	A	A	H	H	H	H	H	B	H	H	B	H	A	H	H	A	B	A	H	H	H	H	H	H	A	H	B	H	H	H	H	H	B	B	B	B	H
S09_10253289	9	85.612	B	B	H	H	H	H	B	B	A	A	H	A	H	H	H	H	H	B	H	H	B	H	A	H	H	A	B	A	H	H	H	H	H	H	A	H	B	H	H	H	H	H	B	B	B	B	H
S09_10362767	9	87.152	B	B	H	H	H	H	B	B	A	A	H	A	H	H	H	H	H	H	H	H	B	H	A	H	H	A	B	A	H	A	H	H	H	B	A	H	B	H	H	H	H	H	B	B	B	B	H
S09_10473869	9	88.336	B	B	H	H	H	H	B	B	A	A	H	A	H	H	H	H	H	H	H	H	B	H	A	H	H	A	B	A	H	H	H	H	H	B	A	H	H	H	H	B	H	H	B	B	B	B	H
S09_10453844	9	89.472	B	B	H	H	H	H	B	B	A	A	H	A	H	H	H	H	H	H	H	B	B	H	A	H	H	A	B	A	H	H	H	H	H	B	A	H	H	H	H	B	H	H	B	B	B	B	H
S09_11246907	9	92.713	B	B	H	A	A	H	B	B	A	A	A	A	H	H	H	H	H	B	H	H	B	A	A	H	B	A	B	A	H	H	H	H	H	B	H	H	H	H	H	H	H	H	B	B	B	B	H
S09_11243196	9	93.598	B	B	H	A	H	H	B	B	A	A	A	A	H	H	H	H	H	H	H	H	B	H	A	H	H	A	B	A	H	H	H	H	H	B	H	H	H	H	H	H	H	H	B	B	B	B	H
S09_11280540	9	94.437	B	H	H	A	H	H	B	B	A	A	A	A	H	H	H	H	H	H	H	H	H	H	A	H	H	A	B	A	H	H	H	H	H	B	A	H	H	H	B	H	H	H	B	B	B	B	H
S09_11280408	9	95.155	B	B	H	A	H	H	B	B	A	A	A	A	H	H	H	H	H	H	H	H	B	H	A	H	H	A	B	A	H	A	H	H	H	B	H	H	H	H	H	B	H	H	B	B	B	B	H
S09_11607089	9	96.382	B	B	H	A	H	H	B	B	A	A	A	A	H	H	H	H	H	H	H	H	B	H	A	H	H	H	B	A	H	H	H	H	H	B	H	H	H	H	H	B	H	H	B	B	B	B	H
S09_12066191	9	100.266	B	B	H	A	H	H	B	B	A	A	A	A	H	H	H	H	H	A	H	H	B	H	A	H	H	H	B	A	A	H	H	H	H	B	H	B	H	B	H	B	H	H	B	B	B	B	H
S09_12714182	9	101.916	B	B	A	A	H	H	B	B	A	A	A	A	H	H	H	B	H	A	H	H	B	H	A	H	H	H	B	A	A	A	H	H	H	B	H	B	B	B	H	H	H	H	B	B	B	B	H
S09_12850984	9	103.641	B	B	A	A	A	A	H	B	A	A	A	A	B	H	H	B	H	A	H	H	B	H	A	H	H	H	B	A	A	A	H	H	H	B	H	B	H	B	H	B	H	H	B	B	B	B	H
S09_13372184	9	104.565	B	B	A	A	H	A	H	B	A	A	A	A	B	H	H	B	H	A	H	H	B	H	A	H	H	H	B	A	A	H	H	H	H	B	H	B	H	B	A	B	H	H	B	B	B	B	H
S09_14339813	9	106.034	B	B	A	A	H	A	H	B	A	A	A	A	B	H	H	B	H	A	H	H	B	H	A	H	B	H	B	H	A	A	H	H	H	B	H	B	H	B	A	B	B	H	B	B	B	H	H
S09_14167674	9	106.629	B	B	A	A	H	A	H	B	A	A	A	A	B	H	H	B	H	A	H	H	B	H	A	H	H	H	B	A	A	A	H	H	H	B	H	B	H	B	H	B	H	H	B	B	B	H	H
S09_14751894	9	107.46	B	B	A	A	H	A	H	B	A	A	A	A	B	H	A	B	H	A	H	H	B	H	A	H	H	A	B	H	A	A	H	H	H	B	H	B	H	B	A	B	H	H	B	B	B	H	H
S09_14923673	9	108.453	B	B	A	A	H	A	H	B	A	A	A	A	B	H	H	B	H	A	H	H	B	H	A	H	H	H	B	H	A	A	H	H	H	B	H	B	H	B	H	B	H	H	B	B	B	H	H
S09_14923485	9	108.97	B	B	A	A	H	A	H	B	A	A	A	A	B	H	H	B	H	A	H	H	B	H	A	H	H	H	H	H	A	H	H	H	H	B	H	B	H	B	A	B	H	H	B	B	B	H	H
S09_15724956	9	109.833	B	B	A	A	H	A	H	H	A	A	A	A	B	H	H	B	A	A	H	A	H	H	A	A	H	H	B	H	A	H	H	H	H	B	H	B	H	B	H	B	H	H	B	B	B	H	H
S09_17165277	9	111.813	B	B	A	A	H	A	H	H	A	A	A	H	B	H	H	B	H	A	H	H	H	H	A	H	H	H	B	H	A	H	H	H	H	B	H	B	H	B	H	B	H	H	B	B	B	H	H
S09_19071222	9	114.42	B	B	A	A	A	H	H	H	H	A	A	H	B	H	H	B	H	A	H	H	H	H	A	A	H	H	B	H	A	A	H	B	H	B	H	B	H	B	A	B	H	H	B	B	B	H	H
S09_18583365	9	114.826	B	B	A	A	A	A	H	H	H	A	A	H	B	H	H	B	H	A	H	H	H	H	A	H	H	H	B	H	A	A	H	H	H	B	H	B	H	B	A	B	H	H	B	B	B	H	H
S09_19864605	9	115.385	B	B	A	A	A	A	H	H	H	A	A	H	B	H	H	B	H	A	H	H	A	H	A	A	H	H	B	H	A	H	H	H	H	B	H	B	H	B	A	B	H	H	B	B	B	H	H
S09_18976177	9	115.647	B	B	A	A	A	A	H	H	H	A	A	H	B	H	H	B	H	A	H	H	H	H	A	A	H	H	B	H	A	H	H	B	H	B	H	B	H	B	A	B	H	H	B	B	B	H	H
S09_20244160	9	116.394	B	B	A	A	A	A	H	H	H	A	A	H	B	H	H	B	H	A	H	H	H	H	A	A	H	H	B	H	A	A	H	B	B	B	H	B	H	B	H	B	H	H	B	B	B	H	H
S09_20018490	9	116.803	B	B	A	A	H	A	H	H	H	A	A	H	B	H	H	B	H	A	H	B	H	B	A	A	H	H	B	H	A	H	H	B	H	B	H	B	H	B	H	B	H	H	B	B	B	H	H
S09_24436281	9	117.804	B	B	H	A	A	A	H	H	H	A	A	H	B	H	B	B	A	A	H	H	H	H	A	A	H	H	B	H	A	A	H	H	H	B	H	B	H	B	H	B	H	H	B	B	B	H	H
S09_22207859	9	118.407	B	B	H	A	A	A	H	H	B	A	A	H	B	H	B	B	A	A	H	H	H	H	A	A	H	H	B	H	A	A	H	B	H	B	H	B	H	B	H	B	H	H	B	B	B	H	H
S09_21259081	9	118.845	B	B	H	A	A	A	H	H	H	A	A	H	B	H	B	B	H	A	H	H	H	H	A	A	H	H	B	H	A	H	H	B	H	B	H	B	H	B	H	B	H	H	B	B	B	H	H
S09_21231925	9	119.296	B	B	H	A	A	A	H	H	H	A	A	H	B	H	B	B	A	A	H	H	H	H	A	A	H	H	B	H	A	H	H	B	H	B	H	B	H	B	A	B	H	H	B	B	B	H	H
S09_27770382	9	119.798	H	B	H	A	H	A	H	A	H	A	A	H	B	H	B	B	H	A	H	H	H	H	A	A	H	H	B	H	A	A	H	B	H	B	H	B	H	B	A	B	H	H	B	B	B	H	H
S09_28198786	9	120.465	H	B	H	A	A	H	H	H	H	A	A	H	B	H	B	B	H	A	H	H	H	H	A	A	H	H	B	H	A	H	H	B	H	B	H	B	H	B	A	B	H	H	B	B	B	H	H
S09_30502384	9	120.901	H	B	H	A	A	A	H	H	H	A	A	H	B	H	B	B	H	A	H	H	H	H	A	A	H	H	B	H	A	H	H	B	H	B	H	B	H	B	H	B	H	H	B	B	B	H	H
S09_26926788	9	121.327	H	B	H	A	A	A	H	H	H	A	A	H	B	H	B	B	H	A	H	A	A	H	A	A	H	H	B	H	A	H	H	B	H	B	H	B	H	B	H	B	H	H	B	B	B	H	H
S09_32352262	9	121.862	H	B	H	A	A	A	H	H	H	A	A	H	B	H	B	B	H	A	H	H	H	H	A	A	H	H	B	H	A	H	H	H	H	B	H	B	H	B	A	B	H	H	B	B	B	H	H
S09_33602703	9	123.696	H	B	B	A	A	H	H	H	H	A	A	H	B	H	B	B	H	A	H	H	H	H	A	A	H	H	B	H	A	A	H	H	H	B	H	B	H	H	H	B	H	H	B	H	B	H	H
S09_34429846	9	126.618	A	B	B	A	A	A	H	H	H	A	A	H	B	H	B	B	A	A	H	H	B	H	H	A	H	H	B	H	A	A	H	B	B	B	H	B	H	H	H	B	H	H	B	H	B	H	H
S09_34635937	9	127.44	A	B	B	A	A	A	H	H	H	A	A	H	B	H	B	B	H	A	H	H	B	H	H	A	H	H	B	H	A	H	H	B	B	B	H	B	H	H	H	B	H	H	B	H	B	H	H
S09_34664440	9	127.744	A	B	B	A	A	A	H	H	H	A	A	H	B	H	B	B	H	A	H	H	B	H	H	A	H	H	B	H	A	H	H	B	B	B	H	B	H	H	A	B	H	H	B	H	B	H	H
S09_34652309	9	128.113	A	B	B	A	A	A	H	H	H	A	A	H	B	H	B	B	H	A	H	H	B	H	H	A	H	A	B	H	A	H	H	B	B	B	B	B	H	H	H	B	H	H	B	H	B	H	H
S09_34764461	9	128.657	A	B	B	A	A	A	H	H	B	A	A	H	B	H	B	B	H	A	H	H	H	H	H	A	H	A	B	H	A	H	H	B	B	B	A	B	H	H	H	B	B	H	B	H	B	H	H
S09_34656997	9	129.753	A	H	B	A	A	A	H	H	H	A	A	H	H	A	B	B	H	A	H	H	B	H	H	A	H	H	B	H	A	A	H	B	B	B	H	B	H	H	A	B	A	H	B	H	B	H	H
S09_34930260	9	131.143	A	B	B	A	A	A	A	A	H	A	A	H	B	H	B	B	H	A	H	H	B	H	H	A	H	A	B	H	A	A	H	B	B	B	A	B	H	H	H	B	H	A	B	H	B	H	H
S09_35197670	9	132.3	A	B	B	A	A	A	A	H	H	A	A	H	H	H	B	B	H	H	H	H	B	H	H	A	H	A	B	H	A	H	H	B	B	B	A	B	H	H	A	H	H	H	B	A	B	H	H
S09_35338061	9	133.805	A	B	B	H	A	A	A	H	H	A	A	H	H	H	B	B	H	H	H	H	B	H	H	A	B	A	B	H	A	H	H	B	B	B	A	B	H	H	H	H	H	H	B	A	B	H	H
S09_35503839	9	135.217	A	B	B	H	A	A	A	H	H	A	A	H	H	H	B	H	H	H	H	H	H	H	H	A	H	A	B	H	A	H	H	B	B	B	A	B	H	H	A	H	H	H	B	A	B	H	H
S09_35528124	9	136.497	A	B	B	H	A	A	A	H	B	A	A	H	H	H	B	H	A	H	H	H	B	H	H	A	H	A	B	H	A	H	H	B	B	B	A	B	H	H	H	A	H	H	B	A	B	H	H
S09_35647119	9	137.46	A	B	B	H	H	A	A	H	H	A	A	H	H	H	B	H	H	H	H	H	B	H	H	A	H	A	B	H	A	A	H	B	B	B	A	B	H	H	H	H	A	H	B	A	B	H	H
S09_35909627	9	139.967	A	B	B	H	H	A	A	H	H	A	A	H	H	H	B	H	B	H	H	H	B	H	H	A	H	A	B	H	A	H	H	B	B	B	A	B	H	A	A	H	H	H	H	A	B	H	H
S09_36001651	9	140.531	A	B	B	H	A	A	A	H	H	A	A	H	H	H	B	H	H	H	H	H	B	H	H	A	H	A	B	H	A	H	H	B	B	B	A	B	H	A	H	H	H	H	H	A	B	H	H
S09_36235333	9	142.41	A	B	B	A	H	A	A	H	H	A	A	H	H	H	B	H	H	H	H	B	B	H	H	A	H	H	B	H	A	H	H	B	B	H	A	B	H	A	A	H	H	H	H	A	B	H	H
S09_36116204	9	142.822	A	B	B	H	A	A	A	H	H	A	A	H	H	H	B	H	H	H	H	H	B	H	H	A	H	H	B	H	A	H	H	B	B	H	A	B	H	A	A	H	H	H	H	A	B	H	H
S09_36200541	9	143.388	A	B	B	H	A	A	A	H	H	A	A	H	H	H	B	H	H	H	H	H	B	H	H	A	H	H	B	H	A	A	H	B	B	H	A	B	H	A	H	H	H	H	H	A	B	H	H
S09_36430760	9	145.692	A	B	H	H	A	A	A	H	A	A	A	H	H	A	B	H	H	H	H	H	H	H	H	A	B	H	B	H	A	A	H	B	B	H	A	B	H	A	A	H	H	H	H	A	B	H	H
S09_36552623	9	147.557	A	H	H	H	A	A	A	H	A	A	A	H	H	A	B	H	H	H	H	H	B	H	H	A	B	H	B	H	A	H	H	B	B	B	A	B	H	A	A	H	H	H	H	A	B	H	H
S09_36513514	9	147.993	A	H	H	H	A	A	A	H	A	A	A	H	H	A	B	H	H	H	H	H	B	H	H	A	B	H	H	H	A	A	H	B	B	H	A	B	H	A	H	H	H	H	H	A	B	H	H
S09_36625232	9	148.588	A	H	H	H	H	A	A	H	A	A	A	H	H	A	B	H	H	H	H	H	B	H	H	A	B	H	B	H	A	A	H	B	B	H	A	B	H	A	H	H	H	H	H	A	B	H	H
S09_36565158	9	149.31	A	H	H	H	A	A	A	H	A	A	A	H	H	A	B	H	H	H	H	H	B	H	H	A	B	H	B	H	A	H	H	B	B	H	A	B	H	A	A	H	H	H	H	A	B	H	H
S09_36633384	9	149.685	A	H	H	H	A	H	A	H	A	A	A	H	H	A	H	H	H	H	H	H	B	H	H	A	B	H	B	H	A	A	H	B	B	H	A	B	H	A	A	H	H	H	H	A	B	H	H
S09_36702871	9	150.451	A	H	H	H	A	A	A	H	A	A	A	H	H	A	B	H	H	H	H	H	B	H	H	A	B	H	H	H	A	H	H	B	B	H	A	B	H	A	A	H	H	H	H	A	B	H	H
S09_36895364	9	152.3	A	H	H	H	A	A	A	H	A	A	A	H	H	A	B	H	H	H	H	H	B	H	H	A	B	H	B	H	A	A	H	B	H	H	A	B	A	A	A	H	H	H	H	A	B	H	H
S09_37016294	9	152.864	A	H	H	H	A	A	A	H	A	A	A	H	A	A	B	H	H	H	H	H	B	H	H	A	B	H	B	H	A	H	H	B	H	H	A	B	H	A	H	H	H	H	H	A	B	H	H
S09_37052042	9	154.209	A	B	H	B	A	A	A	H	A	A	H	H	A	A	B	H	B	H	H	H	B	B	H	A	B	H	B	A	A	H	H	B	H	B	A	B	H	H	H	H	H	H	H	A	B	A	H
S09_37249244	9	155.959	A	H	H	H	A	A	A	H	A	A	A	H	A	A	B	H	H	H	H	H	B	H	H	A	B	H	B	H	A	H	H	B	H	H	A	B	B	A	A	H	H	H	H	A	B	H	H
S09_37574337	9	158.515	H	H	H	H	A	A	A	H	A	H	A	H	A	A	B	H	H	H	H	H	B	H	A	A	B	H	B	H	A	H	H	H	A	H	A	B	B	A	A	H	H	H	H	A	B	H	H
S09_37616951	9	159.111	H	H	H	H	A	A	A	H	A	H	A	H	A	A	B	H	H	H	H	H	B	H	H	A	B	H	B	A	A	H	H	H	A	H	A	B	B	A	A	H	H	H	H	A	B	H	A
S09_37545856	9	159.505	H	H	H	H	A	A	A	H	A	H	A	H	A	A	B	H	H	H	H	H	B	H	H	A	B	H	B	H	A	A	H	H	A	H	A	B	B	A	A	H	H	H	H	A	B	H	H
S09_37480213	9	159.977	H	H	H	H	A	A	A	H	A	H	A	H	A	A	B	H	H	H	H	H	B	H	H	A	B	H	B	H	A	H	H	H	A	H	A	B	B	A	H	H	H	H	H	A	B	H	H
S09_37459729	9	160.411	H	H	H	H	H	A	A	H	A	H	A	H	A	A	B	H	H	H	H	H	B	H	H	A	B	B	B	H	A	H	H	H	A	H	A	B	B	A	A	H	H	H	H	A	B	H	H
S09_37617460	9	161.018	H	H	H	H	A	A	A	H	A	H	A	H	A	A	B	H	H	H	H	A	B	H	H	A	B	H	B	H	A	H	B	H	A	H	A	B	B	A	A	H	H	H	H	A	B	H	B
S09_38019237	9	164.75	H	H	H	H	H	A	A	H	A	H	H	H	A	A	B	H	H	H	B	H	B	H	H	A	B	H	B	H	A	A	H	H	A	H	A	B	B	A	A	H	H	B	H	A	B	H	A
S09_38187452	9	165.505	H	H	H	H	H	A	A	H	A	H	H	H	H	A	B	H	H	H	B	H	B	H	H	A	B	H	B	H	A	H	H	B	A	H	A	B	B	A	A	H	H	H	H	A	B	H	A
S09_38367018	9	166.865	H	H	H	A	H	A	A	H	A	H	H	H	A	A	B	H	H	H	B	H	B	A	H	A	B	H	B	B	A	H	H	B	A	H	A	B	B	A	H	H	H	H	H	A	B	H	A
S09_38397365	9	167.481	H	H	H	H	H	A	A	H	A	H	H	H	A	A	B	H	H	H	B	H	B	H	H	A	B	H	B	H	A	H	H	B	A	H	A	B	B	A	A	H	H	H	H	A	B	H	A
S09_38321918	9	167.739	H	H	H	H	H	A	A	H	A	H	H	H	A	A	B	H	H	H	B	H	B	H	H	A	B	H	B	H	A	A	H	H	A	H	A	B	B	A	H	H	H	H	H	A	B	H	A
S09_38367102	9	168.002	H	A	H	H	A	A	A	H	A	H	H	H	A	A	B	H	H	H	B	H	B	H	H	A	B	H	B	H	A	A	H	B	A	H	A	B	B	A	A	H	H	H	A	A	B	H	A
S09_38363115	9	169.488	H	H	H	A	H	A	H	H	A	H	H	H	A	A	B	H	H	H	B	H	B	H	H	A	B	H	B	H	A	H	H	B	A	H	A	B	B	A	A	H	H	B	H	A	B	H	A
S09_38529765	9	170.778	H	H	H	H	H	A	A	A	A	H	H	H	A	A	B	H	H	H	B	H	B	H	H	A	B	H	B	H	A	A	H	H	A	H	A	B	B	A	H	H	H	H	H	A	B	B	A
S09_38481745	9	171.773	H	H	H	H	H	A	A	A	A	H	H	H	A	A	B	H	H	B	B	H	B	H	H	A	B	H	B	H	A	A	H	H	A	H	A	B	B	A	H	H	H	H	H	A	B	B	A
S09_38412556	9	173.122	H	H	H	H	H	H	A	A	A	H	B	H	A	A	B	A	B	H	B	H	B	H	H	A	B	H	B	H	A	H	H	B	A	A	A	B	B	A	A	H	H	H	H	A	B	H	A
S09_38821630	9	175.554	H	H	H	H	H	A	A	A	A	H	H	H	A	A	B	H	H	B	B	H	H	H	H	A	B	H	B	H	A	H	H	B	A	H	A	B	B	A	H	H	H	H	H	A	B	B	A
S09_39193544	9	177.563	H	H	H	H	H	A	A	A	A	H	H	H	A	A	B	H	H	B	B	A	H	H	H	A	B	H	B	H	A	H	H	H	A	A	A	B	B	A	H	H	H	A	H	A	B	B	H
S09_39314970	9	178.954	H	H	H	H	H	A	A	A	A	H	B	H	A	A	B	H	H	B	B	A	H	H	H	A	B	H	H	B	A	H	H	B	A	A	A	B	B	A	H	H	H	A	H	A	B	B	H
S09_39431656	9	180.292	H	H	H	H	H	A	A	A	A	H	H	H	A	A	B	H	H	B	B	A	H	H	H	A	B	H	H	B	A	H	H	B	A	A	A	B	B	A	H	H	H	A	H	A	H	B	H
S09_39480908	9	180.964	H	H	H	H	A	A	A	A	A	H	H	H	A	A	B	H	H	B	B	A	H	H	H	A	B	H	H	B	A	H	H	H	A	A	A	B	B	A	H	H	H	A	H	A	H	B	H
S09_39496468	9	181.647	H	H	H	H	H	A	A	A	A	H	H	H	A	A	B	H	H	B	B	A	A	H	H	A	B	H	H	B	A	A	H	B	A	A	A	B	B	A	H	H	H	A	H	A	H	B	H
S09_39588431	9	183.124	H	H	H	H	H	A	A	A	A	H	H	H	A	A	B	H	H	B	B	A	H	H	H	H	B	H	H	B	A	H	H	H	A	A	A	B	B	A	H	H	H	A	H	A	H	B	H
S09_39766028	9	184.186	H	H	H	H	H	A	A	A	A	H	H	H	A	A	B	H	H	B	B	A	H	H	H	H	B	H	H	B	A	H	H	B	A	A	A	B	B	A	H	H	H	A	H	A	H	B	H
S09_40005982	9	185.72	H	H	H	H	H	A	A	A	A	H	H	H	A	A	B	H	H	B	B	A	H	H	H	H	B	H	H	B	A	H	H	B	A	A	A	B	B	A	H	H	H	A	H	A	H	B	H
S09_39998123	9	186.756	B	H	H	H	H	H	A	A	A	H	H	H	A	A	B	H	H	B	B	A	H	H	H	H	B	H	H	B	A	H	H	B	A	A	A	B	B	A	B	H	H	A	H	A	H	B	H
S09_39430299	9	189.493	H	H	H	H	H	H	A	A	A	H	B	H	A	A	B	H	B	B	B	H	H	H	H	A	B	H	H	B	A	H	H	B	A	A	A	B	B	A	H	B	B	A	H	A	B	B	H
S09_39813582	9	194.158	H	H	H	B	H	A	A	A	A	H	B	H	A	A	B	B	H	B	B	A	H	B	H	B	B	B	B	B	A	H	H	B	A	A	A	B	B	A	H	H	H	A	H	A	B	B	H
S10_204351	10	0	H	H	B	A	A	H	H	H	H	A	H	H	A	H	H	H	H	B	A	H	B	B	A	B	H	H	B	H	A	B	B	H	H	H	B	A	B	H	H	H	B	A	B	A	A	A	H
S10_133425	10	0.999	H	H	B	A	H	H	H	H	H	A	H	H	A	H	H	H	H	B	A	H	B	B	A	H	H	H	H	H	H	B	B	H	H	H	B	A	B	H	H	H	B	A	H	A	A	A	H
S10_111540	10	1.587	H	H	B	A	H	H	H	H	H	A	H	H	A	H	H	H	H	B	A	H	B	H	A	H	H	H	H	H	H	B	B	H	H	H	B	A	B	H	H	H	B	A	B	A	A	A	H
S10_308221	10	3.083	H	H	B	A	H	H	H	H	H	A	H	H	A	H	H	H	H	B	A	H	B	B	A	H	H	H	H	H	H	B	B	H	H	H	B	H	B	H	H	H	B	A	B	A	A	A	H
S10_534427	10	4.622	H	H	B	A	H	H	H	H	H	A	H	H	A	H	A	H	H	B	A	H	B	B	A	H	H	H	B	H	H	B	B	H	H	H	B	H	B	H	H	H	B	A	B	A	A	A	H
S10_595763	10	5.43	H	H	B	A	H	H	H	H	H	A	H	H	A	H	A	H	H	B	A	H	B	B	H	H	H	H	B	H	H	B	B	H	H	H	B	H	B	H	H	H	B	A	B	A	A	A	H
S10_613739	10	6.826	H	H	B	A	H	H	H	H	H	A	H	H	A	H	A	H	H	B	A	H	B	B	H	H	H	H	B	H	H	B	B	H	H	H	B	H	B	H	H	H	B	A	B	A	A	A	H
S10_784616	10	8.838	H	H	B	A	H	H	H	H	H	A	H	H	A	H	A	H	H	B	A	H	B	B	H	H	H	H	B	H	H	B	B	H	H	H	B	H	B	H	H	H	B	A	B	A	A	A	H
S10_1056896	10	10.038	H	B	B	A	H	H	H	H	H	A	H	H	A	H	A	H	H	B	A	H	B	B	H	H	H	B	B	H	H	B	B	H	H	H	B	H	B	H	H	H	B	A	B	A	A	A	H
S10_1019810	10	10.529	H	B	B	A	H	H	H	H	H	A	H	H	A	H	A	H	H	B	A	H	B	B	H	H	H	H	B	H	H	B	B	H	H	H	B	H	B	H	H	H	B	A	B	A	A	A	H
S10_1224747	10	11.295	H	B	B	A	A	H	H	H	H	A	H	B	A	H	A	H	H	B	A	H	B	B	H	A	H	H	B	H	H	B	B	H	H	H	B	H	B	H	H	H	B	A	B	A	A	A	H
S10_1512695	10	12.479	H	B	H	A	A	H	H	H	H	A	H	B	A	H	A	H	B	H	A	H	B	B	H	H	B	H	B	H	H	B	B	H	H	H	B	H	B	H	H	A	B	A	B	A	A	A	H
S10_1450240	10	13.444	H	B	B	A	H	H	H	H	H	A	H	B	A	H	A	H	H	H	A	H	B	B	H	H	H	H	B	B	H	B	H	H	H	H	B	H	B	H	H	H	B	A	B	A	A	A	H
S10_1468106	10	14.043	H	B	B	A	H	H	H	H	H	A	H	B	A	H	A	H	H	H	A	H	B	B	H	H	H	A	B	H	H	H	H	H	H	H	B	H	B	H	H	H	B	A	B	A	A	A	H
S10_1673324	10	14.852	H	B	B	A	H	H	B	H	H	A	H	B	H	H	A	H	B	H	A	H	B	B	H	H	H	H	B	H	H	B	H	H	H	H	B	H	B	H	H	A	B	A	B	A	A	A	H
S10_1671767	10	15.465	H	B	B	A	H	H	B	H	H	A	H	B	A	H	A	H	H	H	A	H	B	B	H	H	H	H	B	H	H	H	H	H	H	H	B	H	B	H	H	H	B	A	B	A	A	A	H
S10_1777086	10	16.822	H	B	B	A	H	H	B	H	H	A	H	B	A	H	A	B	H	H	A	H	B	B	H	H	H	H	B	A	H	H	H	H	H	H	B	H	B	H	H	H	B	A	B	A	A	A	H
S10_1880000	10	17.704	H	B	B	A	H	H	B	H	H	A	H	B	A	H	A	B	H	H	A	H	H	B	H	H	H	H	B	H	H	H	H	H	H	B	B	H	B	H	H	H	B	A	B	A	A	A	H
S10_2119181	10	19.57	H	B	B	A	A	H	B	H	H	A	H	B	A	H	A	B	H	H	A	H	H	B	H	H	H	H	B	H	H	H	H	H	H	H	B	H	B	H	H	H	H	A	B	A	A	A	H
S10_2352665	10	19.888	H	B	B	A	A	H	B	H	H	A	H	B	A	H	A	B	H	H	A	H	A	B	H	H	H	H	B	H	H	H	H	H	H	H	B	H	B	H	H	H	H	A	B	A	A	A	H
S10_2376136	10	20.373	H	B	B	A	H	H	B	H	H	A	H	B	A	H	A	B	H	H	A	H	A	B	H	H	H	H	B	B	H	H	H	H	H	H	B	H	B	H	H	H	H	A	B	A	A	A	H
S10_2269982	10	20.787	H	B	B	A	H	H	B	H	H	A	H	B	A	H	A	B	H	H	A	H	H	B	H	H	H	A	B	H	H	H	H	H	H	H	B	H	B	H	H	H	H	A	B	A	A	A	H
S10_2376205	10	21.446	H	B	H	A	H	H	B	H	H	A	H	B	A	H	A	B	H	H	A	H	A	B	H	H	H	H	B	H	B	H	H	H	B	H	B	H	B	H	H	A	H	A	B	A	A	A	H
S10_2674243	10	22.32	H	B	B	A	H	H	B	H	H	A	H	B	A	H	A	B	H	H	A	H	A	B	H	H	H	H	B	H	H	H	H	H	H	H	B	H	B	H	H	H	H	A	B	H	H	A	H
S10_2674087	10	23.076	H	B	B	A	H	H	B	H	H	A	H	B	A	H	A	B	H	H	A	H	A	B	H	H	H	H	B	H	H	H	B	H	H	H	B	H	B	H	H	H	H	A	B	B	H	A	H
S10_3178368	10	24.822	H	B	B	A	A	H	B	H	H	A	H	B	A	H	A	B	H	H	A	H	A	B	H	H	H	H	B	H	H	H	H	H	H	H	B	A	B	H	H	H	H	A	B	H	H	A	H
S10_3191048	10	25.34	B	B	B	A	H	H	B	H	H	A	H	B	A	H	A	B	H	H	A	H	H	B	H	H	H	H	B	H	H	H	H	H	H	H	B	H	B	B	H	H	H	A	B	H	H	A	H
S10_3510059	10	26.927	B	B	B	A	H	H	B	H	H	A	H	B	A	H	A	B	B	H	A	H	A	B	H	B	H	H	B	H	H	H	H	H	B	H	B	H	B	H	H	H	H	A	B	H	H	A	H
S10_3899815	10	28.003	B	B	B	H	H	H	B	H	H	A	H	B	A	H	A	B	B	H	H	H	A	B	H	B	H	H	B	H	H	H	H	H	H	H	B	H	B	H	H	H	H	A	B	H	H	A	H
S10_3940398	10	29.124	B	B	B	A	B	H	B	H	H	A	H	B	A	H	A	B	B	H	H	H	H	B	H	B	H	H	B	H	H	B	H	H	H	H	B	H	B	H	H	H	H	A	B	H	H	A	H
S10_5309435	10	36.476	H	B	H	H	A	H	B	B	B	A	H	B	A	H	A	B	B	H	H	H	A	H	H	B	B	H	B	B	H	B	H	H	H	H	B	H	B	H	H	H	H	H	B	H	H	A	H
S10_5245006	10	38.073	H	B	H	A	A	H	B	B	H	A	H	B	A	H	A	B	B	H	H	H	A	B	H	B	B	H	B	H	H	H	H	H	H	H	B	H	B	H	H	H	H	H	B	H	H	A	H
S10_5350341	10	38.808	H	B	H	H	H	H	B	B	H	A	H	B	A	H	A	B	B	H	H	H	H	H	H	B	B	H	B	H	H	H	H	H	H	H	B	H	B	H	H	H	A	H	B	H	H	A	H
S10_5509046	10	40.041	H	B	H	H	A	H	B	B	H	A	H	B	A	H	A	B	B	H	H	H	A	B	H	B	B	H	B	H	H	H	H	H	H	H	B	H	B	H	H	H	A	H	B	H	H	A	H
S10_5508985	10	41.694	H	B	H	H	A	B	B	B	H	A	H	B	A	H	A	B	B	H	H	H	A	B	H	B	B	H	B	A	H	H	H	H	H	H	B	B	B	H	H	H	A	H	B	H	H	H	H
S10_6080893	10	43.119	H	B	H	H	H	H	B	B	H	H	H	B	H	H	A	B	B	H	H	H	A	B	H	B	H	H	B	H	H	H	H	H	H	H	B	H	B	H	H	H	A	H	B	H	H	A	H
S10_6243284	10	44.167	H	B	H	H	H	H	B	B	H	H	H	B	H	H	A	B	B	A	H	H	A	B	H	B	H	H	B	H	H	H	H	H	H	H	B	H	B	H	H	H	A	H	B	H	H	A	H
S10_6408610	10	45.762	H	B	B	H	H	H	B	B	H	H	H	B	H	H	A	B	B	A	H	H	A	B	H	B	H	H	B	H	H	H	H	H	H	H	B	H	B	H	H	H	A	H	B	H	H	A	H
S10_7303770	10	53.647	A	B	B	H	A	H	B	B	H	H	B	B	H	H	A	B	B	A	A	H	A	B	B	B	H	B	B	H	H	B	H	B	H	H	B	B	B	H	H	H	A	H	B	H	H	A	H
S10_22080227	10	70.907	H	H	B	H	A	H	B	B	A	H	A	H	H	H	A	H	H	A	H	H	A	B	B	B	A	H	B	H	H	B	B	B	H	B	A	H	B	H	H	H	H	A	B	H	H	A	H
S10_23337437	10	79.092	H	H	B	B	A	A	H	H	H	B	A	H	H	A	A	H	B	A	H	H	A	B	B	B	A	H	B	H	H	B	B	H	H	B	A	H	B	B	A	B	H	H	B	B	H	H	H
S10_24007453	10	81.247	H	H	B	B	H	H	H	A	H	B	A	B	H	A	A	H	H	A	A	H	H	B	B	B	A	H	B	H	H	B	B	H	H	B	A	B	B	B	B	H	H	H	H	H	H	A	H
S10_23422542	10	82.751	H	H	B	B	H	H	H	H	H	B	A	H	H	A	A	H	B	A	H	H	A	B	B	B	A	H	B	H	H	B	B	B	H	B	A	H	B	B	H	H	H	H	B	H	H	A	H
S10_24007767	10	84.08	H	H	B	B	A	H	H	H	H	B	A	H	H	A	A	H	H	A	A	H	H	B	B	B	A	H	B	H	H	B	B	B	H	B	A	H	B	B	H	H	H	H	B	H	H	A	H
S10_24244389	10	85.208	H	H	B	B	H	H	H	H	H	B	A	H	H	A	A	H	H	A	A	H	H	B	B	B	A	H	B	H	H	B	B	B	H	B	A	H	B	B	H	H	H	H	B	H	H	A	H
S10_24622163	10	86.224	A	H	B	B	A	H	H	H	B	B	A	H	H	A	A	H	H	A	A	H	B	B	B	B	A	H	B	H	H	B	B	H	H	B	A	H	B	B	H	H	H	H	B	H	H	A	H
S10_24563112	10	87.115	H	H	B	B	H	H	H	H	B	B	A	H	H	A	A	H	H	A	A	H	H	B	B	B	A	H	B	H	H	B	B	B	H	B	A	H	B	B	H	H	H	H	H	H	H	A	H
S10_24647547	10	87.94	A	A	B	B	A	H	H	H	B	B	A	H	H	A	A	H	H	A	A	H	H	B	B	B	A	H	B	H	H	B	B	B	H	B	A	H	B	B	H	H	H	H	B	H	H	A	H
S10_24657719	10	88.339	A	H	B	B	H	H	H	H	B	B	H	H	H	A	A	H	H	A	A	H	H	B	B	B	A	H	B	H	H	B	B	B	H	B	A	H	B	B	H	H	H	H	B	H	H	A	H
S10_24647472	10	88.691	A	H	B	B	A	H	H	H	B	B	A	H	H	A	A	H	H	A	A	H	H	B	B	B	A	A	B	H	H	B	B	B	H	B	A	H	B	B	H	H	H	H	B	H	H	A	H
S10_24750075	10	89.91	A	H	B	B	H	H	H	H	B	B	A	H	H	A	A	H	H	A	A	H	H	B	B	B	H	H	B	H	H	B	B	B	H	B	A	H	B	B	H	H	H	H	B	H	H	A	H
S10_24938565	10	90.237	A	H	B	B	A	H	H	H	B	B	A	H	H	A	A	H	H	A	A	H	H	B	B	B	H	H	B	H	H	B	B	H	H	B	A	H	B	B	B	H	H	H	B	H	H	A	H
S10_25863388	10	92.511	A	H	B	B	B	H	H	H	B	B	A	H	H	H	A	H	H	H	H	H	H	B	B	B	H	H	A	A	H	B	H	B	H	B	A	H	B	B	B	H	H	A	B	H	A	A	H
S10_25336247	10	93.537	A	H	B	B	H	H	H	H	B	B	A	H	H	H	A	H	H	H	A	H	H	B	B	B	H	H	H	H	H	H	H	B	B	B	A	H	B	B	B	H	H	H	B	H	H	H	H
S10_25752965	10	94.053	A	H	B	B	H	H	H	H	B	B	A	H	H	H	A	H	H	H	A	H	H	B	B	B	H	H	H	H	H	B	H	H	H	B	A	H	B	B	B	H	H	H	B	H	A	H	H
S10_25880984	10	94.643	A	H	B	B	H	H	H	H	B	B	A	H	H	H	A	H	H	H	A	H	H	B	B	B	H	H	H	H	H	B	H	H	H	B	A	H	H	B	B	H	H	H	B	H	H	H	H
S10_28620698	10	95.152	A	H	B	B	H	H	H	H	B	B	A	H	H	H	A	H	H	H	A	H	H	B	B	B	H	H	H	H	H	B	H	B	H	B	A	H	B	B	B	H	H	H	B	H	H	H	H
S10_25465315	10	95.627	A	H	B	B	H	H	H	H	B	B	A	H	H	H	A	H	H	H	A	H	H	B	B	B	A	H	H	H	H	B	H	H	H	B	A	H	B	B	B	H	H	H	B	H	H	H	H
S10_26863330	10	95.953	A	H	B	B	H	H	H	H	B	B	A	H	H	H	A	H	H	H	A	H	H	B	B	B	A	H	H	H	H	B	H	H	H	B	A	H	B	B	B	H	H	H	B	H	H	H	H
S10_28428017	10	96.251	A	H	B	B	H	H	H	H	B	B	A	H	H	H	A	H	H	H	A	H	A	H	B	B	H	H	H	H	H	B	B	B	H	B	A	H	B	B	B	H	H	H	B	H	B	H	H
S10_26269380	10	96.602	A	H	B	B	H	H	H	H	B	B	A	H	H	H	A	H	A	H	A	H	H	B	B	B	H	H	H	H	H	B	H	B	H	H	A	H	B	B	B	A	H	H	B	H	B	H	H
S10_30231301	10	98.778	A	H	B	H	H	H	H	H	B	B	A	H	H	H	A	H	H	H	A	H	H	B	B	B	H	H	H	H	H	H	H	B	H	B	A	H	B	B	B	B	H	H	B	H	B	H	H
S10_30347076	10	99.356	A	H	B	H	H	H	H	H	B	B	A	H	H	H	A	H	H	H	A	H	H	B	B	B	H	B	H	B	H	B	H	B	H	B	A	H	B	B	B	H	H	H	B	H	B	H	H
S10_30219654	10	99.634	A	H	B	H	H	H	H	H	B	B	A	H	H	H	A	H	H	H	A	H	H	B	B	B	H	H	H	H	H	H	H	B	H	B	A	H	B	B	B	H	H	H	B	H	B	H	H
S10_30347121	10	99.932	A	H	B	H	H	H	H	H	B	B	A	H	H	H	A	B	H	H	A	H	H	B	B	B	H	B	H	H	H	H	H	B	H	B	A	H	B	B	B	H	H	H	B	H	B	H	H
S10_30404314	10	100.206	A	H	B	H	H	H	H	H	B	B	A	H	H	H	A	H	H	H	A	H	H	B	B	B	H	B	H	H	H	B	H	B	H	B	A	H	B	B	B	H	H	H	B	H	B	H	H
S10_30357436	10	100.452	A	H	B	H	H	H	H	H	B	B	A	H	H	H	A	H	H	H	A	H	H	B	B	B	H	B	H	H	H	H	H	H	H	B	A	H	B	B	B	H	H	H	B	H	B	H	H
S10_30483044	10	101.694	A	H	B	H	H	H	H	H	B	B	A	H	H	H	A	H	H	H	A	H	H	B	B	B	H	B	A	H	H	B	H	B	H	B	A	H	B	B	B	H	H	H	B	H	B	H	H
S10_30507990	10	103.432	A	H	H	H	H	H	H	H	B	B	A	H	H	H	A	H	H	H	A	H	H	B	B	B	H	B	A	H	H	H	H	B	H	B	A	H	B	B	B	H	H	H	B	H	B	H	H
S10_30656353	10	104.579	A	H	H	H	H	H	H	H	B	B	A	H	H	H	A	H	H	H	A	H	H	B	B	B	H	B	A	H	H	H	H	B	H	B	A	H	B	B	B	H	H	H	B	H	B	H	H
S10_30934478	10	105.818	A	H	H	H	H	H	H	H	B	B	A	H	H	H	A	H	H	H	A	H	H	B	B	B	H	B	A	H	H	H	H	B	H	B	A	A	B	B	B	H	H	H	B	H	B	H	H
S10_31152945	10	107.195	A	H	H	H	H	H	H	B	B	B	A	H	H	H	A	H	H	H	A	H	H	B	B	B	H	B	A	H	H	B	H	B	H	B	A	A	B	B	B	H	H	H	B	H	B	H	H
S10_31289340	10	108.315	A	H	H	H	A	H	H	H	B	B	A	H	A	H	A	H	H	A	A	H	H	B	B	B	H	B	A	H	H	H	H	B	H	B	A	A	B	B	B	H	H	H	B	H	B	H	H
S10_31243061	10	108.605	A	H	H	H	H	H	H	H	B	B	A	H	H	H	A	H	H	H	A	H	H	B	B	B	H	B	A	H	H	H	H	B	H	B	A	A	B	B	B	H	H	H	B	H	B	H	H
S10_31267086	10	109.043	A	H	H	H	H	H	H	H	B	B	A	H	A	H	A	H	H	H	A	H	H	B	B	B	H	B	A	H	H	B	H	H	H	B	A	A	B	B	B	H	H	H	B	H	B	H	H
S10_31379787	10	109.389	A	H	H	H	H	H	H	H	B	B	A	H	A	H	A	H	H	H	A	H	H	B	B	B	H	B	A	H	H	H	H	B	H	B	A	A	B	B	B	H	H	H	B	H	B	H	H
S10_31361960	10	109.851	A	H	H	H	H	H	H	H	B	B	A	H	A	H	A	H	H	H	A	H	H	B	B	B	H	B	A	H	H	B	H	B	H	B	A	A	H	B	B	H	H	H	B	H	B	H	H
S10_31469413	10	110.273	A	H	H	H	H	H	H	H	B	B	A	H	A	H	A	H	H	H	A	H	H	B	B	B	H	B	A	H	H	B	H	B	H	B	A	A	B	B	B	H	H	H	B	H	B	H	H
S10_31648831	10	110.882	A	B	H	H	H	H	H	H	B	B	A	H	A	H	A	H	H	H	A	H	H	B	B	B	H	B	A	H	H	B	H	B	B	B	A	A	B	B	B	H	H	H	B	H	B	H	H
S10_31648788	10	111.147	A	B	H	H	H	H	H	H	B	B	A	H	A	H	A	H	H	H	A	H	H	B	B	B	H	B	A	H	H	B	H	B	H	B	A	A	B	B	B	H	H	H	B	H	B	H	H
S10_31743616	10	111.379	A	H	H	H	H	H	H	H	B	B	A	H	A	H	A	H	H	H	A	H	H	B	B	B	H	B	A	H	H	H	H	B	H	B	A	A	B	B	B	H	H	H	B	H	B	H	H
S10_31648735	10	112.01	A	H	H	H	H	H	H	H	B	B	A	H	A	H	A	H	H	H	H	H	H	B	B	B	H	B	A	H	H	B	H	B	H	B	A	A	H	B	B	H	H	B	B	H	B	H	H
S10_31893203	10	112.46	A	H	H	H	H	H	H	H	B	B	A	H	A	H	A	H	H	H	A	H	H	B	B	B	H	B	A	H	H	H	H	B	H	B	A	A	B	B	B	H	H	B	B	H	B	H	H
S10_31901827	10	112.745	A	H	H	H	H	H	H	H	B	B	A	H	A	H	A	H	H	H	A	H	H	B	B	B	H	B	A	H	H	B	H	B	H	B	A	A	B	B	B	B	H	B	B	B	B	H	H
S10_32136579	10	114.636	H	H	H	H	H	H	H	H	B	B	A	A	A	H	A	H	H	H	A	H	H	B	B	B	H	B	A	H	A	H	H	B	H	B	A	A	B	H	B	H	H	B	B	H	B	H	H
S10_32211885	10	116.01	H	H	H	H	H	H	H	H	B	H	A	A	A	H	A	H	H	H	A	H	H	B	B	B	H	B	A	H	A	B	H	H	H	B	A	A	H	H	B	H	H	B	B	A	B	H	H
S10_32393132	10	116.596	H	H	H	H	H	H	H	H	B	B	A	A	A	H	A	A	H	H	A	H	H	B	B	B	H	B	A	H	A	H	H	H	H	B	A	H	B	H	B	H	H	B	B	H	B	H	H
S10_32631590	10	121.043	H	H	H	H	H	H	H	H	H	B	A	A	A	H	A	A	H	H	A	A	H	B	B	B	H	B	A	H	A	B	B	B	H	B	A	H	B	H	B	H	H	B	B	H	B	H	B
S10_33117493	10	121.742	H	H	H	H	H	H	H	H	H	B	A	A	A	B	A	A	H	H	A	A	H	B	B	B	H	B	A	H	A	B	B	H	H	B	A	H	B	H	H	H	H	B	B	H	B	H	B
S10_33112542	10	122.315	H	H	B	H	H	H	H	A	H	B	A	A	A	B	H	A	B	H	A	A	H	B	B	B	H	B	A	H	A	B	B	B	A	B	A	H	B	H	H	H	H	B	B	H	B	H	B
S10_33394000	10	123.455	H	H	H	A	H	H	H	H	H	B	A	A	A	B	A	A	H	H	A	A	H	B	B	B	H	B	A	H	A	B	B	B	H	B	A	H	B	H	B	H	B	B	B	H	B	H	B
S10_33404890	10	123.828	H	H	H	H	H	H	H	H	H	B	A	A	A	B	A	A	H	H	A	A	H	B	B	B	H	B	A	H	A	B	B	B	H	B	A	H	B	H	B	H	H	B	B	H	B	H	B
S10_33524426	10	125.175	H	B	A	H	H	H	H	H	H	B	A	A	A	B	A	A	H	H	A	A	H	H	B	B	H	B	A	H	A	B	B	B	H	B	A	H	B	H	B	A	H	B	B	H	B	H	B
S10_33571313	10	125.779	H	H	H	H	H	H	H	H	H	B	A	A	A	B	A	A	H	H	A	A	H	B	B	B	H	B	A	H	A	B	B	H	H	B	A	H	B	H	B	A	H	B	B	H	B	H	B
S10_33770904	10	127.034	H	H	H	H	H	H	H	H	H	B	A	A	H	B	A	A	H	H	A	A	H	B	B	B	H	B	A	H	A	B	B	B	H	B	A	H	B	H	B	A	A	B	B	H	B	H	B
S10_34308855	10	129.353	H	H	H	H	H	H	H	H	H	B	A	A	A	B	A	A	H	H	A	A	B	B	B	B	A	B	A	H	A	B	B	B	H	B	H	H	B	H	B	A	A	B	B	B	B	H	B
S10_34308766	10	130.167	H	H	H	H	H	H	H	H	H	B	A	H	H	H	A	A	H	H	A	A	B	B	B	B	A	B	A	H	A	B	B	H	H	B	H	H	B	H	B	H	A	B	B	H	B	H	B
S10_34268285	10	130.443	H	H	H	H	H	H	H	H	H	B	A	A	A	B	A	A	H	H	A	A	B	B	B	B	A	B	A	H	A	B	B	B	H	B	H	H	B	H	B	A	A	B	B	H	B	H	B
S10_34293617	10	130.91	H	H	H	H	H	H	H	H	H	B	A	A	A	B	A	A	H	H	A	A	B	B	B	B	A	B	A	H	A	B	B	B	H	B	H	H	B	H	B	H	A	B	B	H	B	H	B
S10_34277080	10	131.222	H	H	H	H	H	H	H	H	H	B	A	A	A	B	A	A	H	H	A	A	B	B	B	B	A	B	A	H	A	B	B	B	H	B	B	H	B	H	B	A	A	B	B	H	B	H	B
S10_34495218	10	132.813	H	H	H	H	H	H	H	H	H	B	A	A	A	B	A	A	H	H	A	A	B	H	B	B	A	B	A	H	A	B	B	B	B	B	H	H	H	H	B	A	A	B	B	H	B	H	B
S10_34471722	10	133.28	H	H	H	H	H	H	H	H	H	B	A	A	A	B	A	A	H	H	A	A	B	H	B	B	A	B	A	H	A	B	B	B	B	B	H	H	H	H	B	A	A	B	B	H	B	H	B
S10_34485922	10	133.52	H	H	H	H	H	H	H	H	H	B	A	A	A	B	A	A	H	H	A	A	B	H	B	B	A	B	A	H	A	B	B	B	B	B	H	H	H	H	B	A	A	B	B	H	B	H	B
S10_34627895	10	134.553	H	H	H	H	H	H	H	H	H	B	H	A	A	B	A	A	H	H	A	A	B	H	H	B	A	B	A	H	A	B	B	B	B	B	H	B	B	H	B	H	A	B	B	H	B	H	B
S10_34886360	10	136.243	H	H	H	H	H	H	H	H	H	B	H	A	A	B	A	A	A	H	A	A	B	H	H	B	A	B	H	H	A	B	B	B	B	B	H	H	H	H	B	H	A	B	B	H	B	H	B
S10_35036210	10	137.932	H	H	H	H	H	H	H	H	H	B	A	A	A	B	A	A	H	H	A	A	B	H	H	B	A	B	A	H	H	B	B	B	B	B	H	H	H	H	B	H	A	B	B	H	H	H	B
S10_35144853	10	138.545	H	H	H	H	H	A	H	H	H	B	A	A	A	B	A	A	A	A	A	A	B	A	H	B	A	B	A	H	H	B	B	B	B	B	H	H	H	H	B	A	A	B	B	H	H	H	B
S10_35048989	10	139.029	H	H	H	H	H	H	H	H	H	B	H	A	A	B	A	A	H	H	A	A	B	H	H	B	A	B	A	H	H	B	B	B	B	B	H	H	H	H	H	A	A	B	B	A	H	H	B
S10_35139277	10	139.461	H	H	H	H	H	H	H	H	H	B	A	A	A	B	A	A	H	H	A	A	B	H	H	B	A	B	A	H	H	B	B	B	B	B	H	H	H	H	B	A	A	B	B	H	H	H	B
S10_35136116	10	139.73	H	H	H	H	H	H	H	H	H	B	A	A	A	B	A	A	A	H	A	A	B	H	H	B	A	B	A	H	H	B	B	B	B	B	H	H	H	H	B	A	A	B	B	H	H	H	B
S10_35194164	10	140.263	H	H	H	H	H	H	H	H	H	B	A	A	A	B	A	A	H	H	A	A	B	H	H	B	A	B	A	H	H	B	B	B	B	B	H	H	H	H	B	A	A	B	B	H	H	H	B
S10_35194035	10	140.553	H	H	H	H	H	H	H	H	H	B	A	A	A	B	A	A	A	H	A	A	B	H	H	B	A	B	A	H	H	B	B	B	B	B	H	H	H	H	B	A	A	B	B	H	H	H	B
S10_35451061	10	142.019	H	H	H	H	H	H	H	H	H	B	A	A	A	B	A	A	A	H	A	A	B	H	A	B	A	B	A	H	H	B	B	B	B	B	H	H	H	H	H	A	A	B	B	H	H	H	B
S10_35369929	10	142.463	H	H	H	H	H	H	H	H	H	B	A	A	A	B	A	A	H	H	A	A	B	H	A	B	A	B	A	H	H	B	B	B	B	B	H	H	H	H	B	A	A	B	B	H	A	H	B
S10_35451098	10	142.991	H	A	H	A	H	H	H	H	H	B	A	A	A	B	A	A	A	H	A	A	B	H	A	B	A	B	A	H	H	B	B	B	B	B	H	H	H	H	B	A	A	B	B	H	H	H	B
S10_35663980	10	143.655	H	H	H	H	H	H	H	H	H	B	A	A	A	B	A	A	A	H	A	A	B	H	A	B	A	B	A	H	H	B	B	B	B	B	H	H	H	H	B	A	A	B	B	H	H	H	B
S10_35710713	10	145.397	H	H	H	H	H	H	H	H	H	B	A	A	A	B	A	A	H	H	A	A	B	H	A	B	A	B	A	H	H	B	B	B	B	B	H	H	H	H	B	A	A	B	B	H	H	H	B
S10_35724708	10	146.092	H	H	H	H	H	H	H	H	H	B	A	A	A	B	A	A	H	H	A	A	B	H	A	B	A	B	A	H	H	B	B	B	B	B	A	H	H	H	B	A	A	B	B	H	H	H	B
S10_35973346	10	147.401	H	H	H	H	H	H	H	H	H	B	A	A	A	B	A	A	A	H	A	A	B	H	A	B	A	B	A	H	H	B	B	B	B	B	H	H	H	H	B	H	A	B	B	H	B	H	B
S10_36164604	10	148.628	H	H	H	H	H	H	H	H	H	B	A	A	A	B	A	A	H	H	A	A	B	H	A	B	A	B	A	H	H	B	B	B	B	B	H	H	H	H	B	H	A	B	B	H	A	H	B
S10_36184055	10	149.859	H	H	H	H	H	B	H	H	H	B	A	A	A	B	A	A	A	H	A	A	B	H	A	B	A	B	A	H	H	B	B	B	B	B	H	H	H	H	B	A	A	B	B	H	H	H	B
S10_36259334	10	151.374	H	H	H	H	H	B	H	H	H	B	A	A	A	B	H	A	H	H	A	A	B	H	A	B	A	B	A	H	H	B	B	B	B	B	H	H	H	H	B	A	A	B	B	H	H	H	B
S10_36259490	10	151.693	H	H	H	H	H	B	H	H	H	B	A	A	A	B	H	A	A	H	A	A	B	H	A	B	A	B	A	H	H	B	B	B	B	B	H	H	H	H	B	H	A	B	B	H	H	H	B
S10_36353804	10	152.229	H	H	H	H	H	B	H	H	H	B	A	A	A	B	H	A	A	H	A	A	B	H	A	B	A	H	A	H	H	B	B	B	B	B	H	H	H	H	B	A	A	B	B	H	H	H	B
S10_36350125	10	153.947	H	H	H	H	H	B	H	B	H	B	A	A	A	B	H	A	A	H	H	A	B	H	A	B	H	A	A	A	H	B	B	B	B	B	A	B	H	H	B	A	A	B	B	H	A	H	B
S10_36580094	10	154.996	H	H	H	H	B	B	H	H	H	B	A	A	A	B	H	A	H	H	A	H	B	H	A	B	A	H	A	H	H	B	B	B	B	H	H	H	H	H	B	A	A	B	H	H	H	H	B
S10_36747606	10	155.854	H	H	H	H	H	B	H	H	H	B	A	A	A	B	H	A	H	H	A	A	B	H	A	B	A	H	A	H	H	B	B	B	B	H	H	H	H	H	B	A	A	B	H	H	H	H	B
S10_36809618	10	156.637	H	H	H	B	H	B	H	H	H	B	A	A	A	B	H	A	H	H	A	A	B	H	A	B	A	H	A	H	H	B	B	B	B	H	H	H	H	H	B	A	A	B	H	H	H	H	B
S10_36849637	10	157.403	H	H	H	H	H	B	H	H	H	B	A	A	A	B	H	A	H	H	H	A	B	H	A	B	A	H	A	H	H	B	B	B	B	H	H	H	H	H	B	A	A	B	H	H	H	H	B
S10_36848241	10	159.84	H	H	H	B	H	B	A	B	H	B	A	A	A	B	H	A	H	H	H	A	B	H	A	B	A	H	H	H	H	B	B	B	B	H	H	A	H	H	B	A	A	B	H	H	H	H	B
S10_37058691	10	161.537	H	H	H	H	H	B	H	H	H	B	A	A	A	B	H	A	H	A	H	H	B	H	A	B	A	H	A	H	H	B	B	H	B	H	H	H	H	H	B	A	A	B	H	H	H	H	B
S10_37011453	10	164.119	H	H	H	H	H	B	H	H	H	B	A	A	A	H	A	A	H	H	H	H	B	H	A	B	A	H	A	H	H	B	B	B	B	H	H	H	H	H	B	A	A	B	H	H	H	H	B
S11_88847	11	0	A	H	H	H	H	H	B	A	B	A	B	A	H	H	H	H	H	H	B	B	H	B	H	A	B	A	H	H	B	H	A	H	H	B	A	H	B	H	H	B	B	B	H	H	H	H	A
S11_163588	11	1.248	A	H	A	H	H	H	B	A	B	A	B	A	H	H	H	H	H	H	B	B	H	B	H	A	B	A	H	H	B	H	A	A	H	B	A	H	B	H	H	B	B	B	H	B	H	H	A
S11_90087	11	1.988	A	H	H	H	H	H	B	A	B	A	B	A	H	H	H	H	H	H	B	B	H	B	H	A	B	A	H	H	B	A	A	H	H	B	A	H	B	H	H	B	B	B	H	B	H	H	H
S11_262130	11	2.974	A	H	H	H	B	H	B	A	B	A	B	A	H	H	H	H	H	A	B	B	H	B	H	A	B	A	H	H	B	H	A	A	H	B	A	H	B	H	H	B	B	B	H	B	H	H	A
S11_254031	11	3.865	A	H	H	H	H	H	B	A	B	A	B	A	H	H	H	H	H	H	B	B	H	B	H	A	B	A	H	H	B	H	A	A	H	B	A	H	B	H	H	B	B	B	H	B	H	H	A
S11_489613	11	5.797	A	H	H	H	H	H	B	A	B	A	H	A	H	H	H	H	H	H	B	B	H	B	H	A	B	A	H	H	B	H	A	H	H	B	A	H	B	H	H	B	B	B	H	B	H	H	A
S11_630440	11	6.534	A	H	H	H	H	H	B	A	B	A	H	A	A	H	H	H	H	H	B	B	H	B	H	A	H	A	H	H	B	H	A	H	H	B	A	H	B	H	H	B	B	B	H	B	H	H	A
S11_1129070	11	8.803	A	A	H	H	B	H	B	A	B	A	H	A	H	H	H	H	H	H	B	B	H	B	H	A	H	A	H	H	B	H	A	H	H	B	A	H	B	B	H	B	B	B	H	B	H	H	A
S11_1163740	11	9.776	A	A	H	H	H	H	B	A	B	A	H	A	H	H	H	H	H	A	B	B	H	B	H	A	H	A	H	H	B	H	A	A	H	B	A	H	B	H	H	B	B	B	H	B	H	H	A
S11_887170	11	11.2	A	H	H	H	B	H	B	A	B	A	H	A	H	H	H	H	H	H	B	B	H	B	H	A	H	A	H	H	B	H	A	A	H	B	A	H	B	H	H	B	B	B	H	B	H	H	A
S11_1021098	11	11.723	A	A	H	H	H	H	B	A	B	A	H	A	H	H	H	H	H	H	B	B	H	B	H	A	H	A	H	H	B	H	A	A	H	B	A	H	B	H	H	B	B	B	H	B	H	H	A
S11_1016041	11	12.275	A	A	H	H	H	H	B	A	B	A	H	A	H	H	H	H	H	H	B	B	H	B	H	A	H	A	H	H	B	H	A	A	H	B	A	H	B	H	H	B	B	B	H	B	H	H	A
S11_1244604	11	13.431	A	A	H	H	B	H	B	A	B	A	H	A	H	H	H	H	H	H	B	B	H	B	H	A	H	A	H	H	B	H	A	H	H	B	A	H	B	H	H	B	B	B	H	B	H	H	A
S11_1394765	11	14.69	A	A	H	H	H	H	B	A	H	A	H	A	H	H	H	H	H	H	H	H	H	H	H	A	H	H	H	H	B	A	A	A	H	B	A	H	B	H	H	B	B	B	H	B	A	H	A
S11_1602041	11	16.083	A	A	H	H	B	H	B	A	B	H	H	A	H	H	H	H	H	H	H	B	H	B	H	A	H	H	H	H	B	H	A	H	H	B	A	H	B	H	H	B	H	B	H	H	H	H	A
S11_1679232	11	16.699	A	A	H	H	H	H	B	A	B	A	H	A	H	H	H	H	H	H	B	B	H	B	H	A	H	H	H	H	B	H	A	H	H	B	A	H	B	H	H	B	H	B	H	H	H	H	A
S11_1734489	11	17.73	A	A	H	H	B	H	B	A	B	A	H	A	H	H	H	H	H	H	H	B	H	B	H	A	H	H	H	H	B	B	A	A	A	B	A	H	B	H	H	B	H	H	H	H	H	H	A
S11_1808421	11	18.845	A	A	H	H	B	H	B	A	B	A	H	A	H	H	H	H	H	H	H	B	H	B	H	A	H	H	H	H	B	A	A	H	H	B	A	H	B	H	H	B	H	H	H	H	H	H	A
S11_1808389	11	19.216	A	A	H	H	H	H	B	A	B	A	H	A	H	H	H	H	H	H	H	B	H	B	H	A	H	H	H	H	B	A	A	H	H	B	A	H	B	H	H	B	H	H	H	H	H	H	A
S11_1816864	11	20	A	A	H	H	H	H	B	A	B	A	H	A	H	H	H	H	H	H	H	B	H	B	H	A	H	H	H	H	B	H	A	A	H	B	A	H	B	H	H	B	H	H	H	H	H	H	A
S11_1853038	11	20.721	A	A	H	H	B	H	B	A	B	A	H	A	H	H	H	H	H	B	H	H	H	B	H	A	H	H	H	H	B	H	A	A	H	B	A	H	B	H	H	B	H	H	H	H	H	H	A
S11_1998955	11	22.758	A	A	H	H	H	H	B	A	B	A	H	A	H	H	H	H	B	B	H	H	H	H	H	H	B	H	H	H	B	H	A	H	H	B	A	H	B	H	H	B	H	H	H	H	H	H	H
S11_2082387	11	23.78	A	A	H	H	B	H	B	A	B	A	H	A	H	H	H	H	H	H	H	H	H	B	H	H	H	H	B	H	B	H	A	A	H	B	A	H	B	H	H	B	H	H	H	H	H	H	A
S11_3173487	11	24.701	A	A	H	H	H	H	B	A	B	A	H	H	H	H	H	H	B	H	H	H	H	B	H	H	H	H	B	H	B	H	A	H	H	B	A	B	B	H	H	B	H	H	H	H	H	H	A
S11_2300909	11	25.088	A	A	H	H	H	H	B	A	B	A	H	A	H	H	H	H	H	H	H	H	H	B	H	H	H	H	B	H	B	H	A	H	H	B	A	H	B	H	H	B	H	H	H	H	H	H	A
S11_3913119	11	26.355	A	A	H	H	B	H	B	A	B	A	A	A	H	H	H	H	B	H	H	B	H	B	H	A	H	H	B	H	B	H	A	A	H	B	A	H	B	H	H	B	H	A	H	A	H	H	A
S11_3912510	11	27.033	A	A	H	H	B	H	B	A	B	A	H	A	H	H	H	H	H	H	H	H	H	B	H	H	H	H	B	H	B	A	A	H	H	H	A	H	B	H	B	B	H	A	H	H	B	H	A
S11_3758288	11	27.678	A	A	H	H	B	H	B	A	B	A	H	A	H	H	H	H	H	H	H	H	H	B	H	H	H	H	B	H	B	H	A	H	H	B	A	H	B	H	H	B	H	A	H	H	H	H	A
S11_3855014	11	27.99	A	A	H	H	H	H	B	A	B	A	H	A	H	H	H	H	H	H	H	H	H	B	H	H	H	H	B	H	B	H	A	A	H	B	A	H	B	H	H	B	H	A	H	H	H	H	A
S11_3837831	11	28.472	A	A	H	H	H	H	B	A	B	A	H	A	A	H	H	H	H	H	H	H	H	B	H	A	H	H	B	H	B	H	A	A	H	B	A	H	B	H	H	B	H	A	H	H	H	B	A
S11_4210398	11	30.146	A	A	H	H	H	H	B	A	B	A	H	A	H	H	H	H	H	H	H	H	H	B	B	H	H	H	B	B	B	H	A	A	H	B	A	H	B	H	H	B	H	A	H	H	H	H	A
S11_4265609	11	30.668	A	A	H	H	H	H	B	A	B	A	H	A	H	H	H	H	H	H	H	H	H	B	B	H	H	H	B	B	B	H	A	A	H	B	A	H	B	H	H	B	H	A	H	H	H	H	A
S11_4287459	11	31.485	A	A	H	H	H	H	B	A	B	A	H	A	H	H	H	H	H	H	H	H	H	B	B	H	H	H	B	B	B	A	A	A	H	B	A	H	B	H	H	B	H	A	H	H	H	H	A
S11_4443676	11	32.381	A	A	H	H	B	H	B	H	B	A	H	A	H	H	H	H	H	H	H	H	H	B	B	H	H	H	B	B	B	H	A	H	A	B	A	H	B	H	H	B	H	A	B	H	H	H	A
S11_4672109	11	33.334	A	A	H	H	H	H	B	A	B	A	H	A	H	B	H	H	H	H	H	H	H	B	B	H	H	H	B	B	B	H	A	A	H	B	A	H	B	H	H	B	H	A	H	H	H	H	A
S11_5181009	11	35.007	A	A	H	B	B	H	B	H	B	A	H	A	H	B	A	H	H	H	H	H	H	B	B	H	H	B	B	B	B	H	A	A	H	B	A	A	B	H	H	B	H	A	H	H	H	H	A
S11_5101978	11	36.492	A	A	H	H	B	H	B	H	B	A	H	A	H	B	H	H	H	H	H	H	H	B	B	H	H	B	B	B	B	H	A	H	A	B	A	H	B	H	H	B	H	A	H	H	H	H	A
S11_5195429	11	37.034	A	A	H	H	H	H	B	A	B	A	H	A	H	B	H	H	H	H	H	H	H	B	B	A	H	B	B	B	B	H	A	A	H	B	A	H	B	H	A	B	H	A	H	H	A	H	A
S11_5004921	11	37.388	A	A	H	H	B	H	B	H	B	A	H	A	H	B	A	H	H	H	H	H	H	B	B	H	H	B	B	B	B	H	A	A	H	B	A	H	B	H	H	B	H	A	H	H	H	H	A
S11_5102271	11	37.705	A	A	H	H	H	H	B	A	B	A	H	A	H	B	H	H	B	H	H	H	H	B	B	H	H	B	B	B	B	H	A	A	H	B	A	H	B	H	H	B	H	A	H	H	H	H	A
S11_5101910	11	38.258	A	A	H	H	H	H	B	A	B	A	H	A	H	B	H	H	H	H	H	H	H	B	B	H	H	B	B	B	B	H	A	H	H	B	A	H	B	H	H	B	H	A	H	H	H	H	A
S11_5337593	11	39.079	A	A	H	H	H	H	B	A	B	A	H	A	H	B	H	H	H	H	H	H	H	B	B	H	A	B	B	B	B	A	A	H	H	B	A	H	B	H	H	B	H	A	A	H	H	H	A
S11_5472818	11	39.428	A	A	H	H	H	H	B	A	B	A	H	A	H	B	H	B	B	H	H	B	H	B	B	H	H	B	B	H	B	H	A	H	H	B	A	H	B	H	H	B	H	A	B	H	H	B	A
S11_5447965	11	39.939	A	A	H	H	H	H	B	A	B	A	H	A	H	B	H	B	H	H	H	H	H	B	B	H	H	B	B	B	B	H	A	H	H	B	A	H	B	H	H	B	H	A	B	H	H	H	A
S11_5986107	11	41.821	A	A	H	H	B	H	B	A	B	A	H	A	H	B	H	B	B	H	B	H	H	B	B	H	H	B	B	B	B	H	A	B	H	B	A	H	B	H	H	B	H	A	B	H	H	B	H
S11_5766745	11	42.091	A	A	H	H	B	H	B	A	B	A	H	A	H	B	H	B	B	H	H	H	B	B	B	H	H	B	B	B	B	H	A	B	H	B	A	H	B	H	H	B	H	A	B	H	H	H	A
S11_5787974	11	42.579	A	A	H	B	B	H	B	A	B	A	H	A	H	B	H	B	B	H	H	H	B	B	B	H	H	B	B	B	B	H	A	H	H	B	A	H	B	H	H	B	H	A	B	A	H	H	A
S11_5787983	11	42.809	A	A	H	H	H	H	B	A	B	A	H	A	H	B	H	B	H	H	H	H	B	B	B	H	H	B	B	B	B	H	A	H	H	B	A	H	B	H	H	B	H	A	B	H	H	H	A
S11_5874957	11	43.231	A	A	H	H	B	H	B	A	B	A	H	A	H	B	H	B	H	H	H	H	B	B	B	H	H	B	B	B	B	H	A	H	H	B	A	H	B	H	H	B	H	A	B	H	H	H	H
S11_6087149	11	44.425	A	H	H	H	B	H	B	A	B	A	B	A	H	B	H	B	H	H	H	H	B	B	B	H	H	B	B	B	B	H	A	B	A	B	A	B	B	H	H	B	H	A	B	H	H	H	H
S11_6122077	11	45.313	A	A	H	H	H	H	B	A	B	A	B	A	H	B	H	B	H	H	H	H	B	B	B	H	H	B	B	B	H	H	A	H	H	B	A	H	B	H	H	B	H	A	B	H	H	H	H
S11_6388840	11	47.028	A	A	H	H	H	H	B	A	B	A	B	A	H	B	H	B	H	H	H	H	H	H	B	H	H	B	B	B	H	H	H	H	H	B	A	H	B	H	H	B	H	A	B	H	H	H	H
S11_6381052	11	47.489	A	A	H	H	H	H	B	A	B	A	B	A	H	B	H	B	H	H	H	H	H	H	B	H	H	B	B	B	H	H	H	H	H	B	A	H	B	H	B	B	H	A	B	H	H	H	H
S11_6436131	11	48.49	A	A	H	H	B	H	B	A	B	A	B	A	H	B	H	B	H	H	H	H	H	H	B	H	H	B	B	B	H	H	H	H	H	B	A	H	B	H	B	B	H	A	B	H	H	H	H
S11_6546124	11	49.236	A	A	H	H	B	H	B	A	B	H	B	A	H	B	H	B	B	H	H	H	H	H	B	H	H	B	B	B	H	H	H	H	H	B	A	A	B	H	B	B	H	A	B	H	H	H	H
S11_6791124	11	50.985	A	A	H	H	B	H	B	A	B	H	B	A	H	B	H	B	H	H	H	H	H	H	B	B	H	B	B	B	H	H	H	H	H	B	A	H	B	H	B	B	H	A	B	H	H	H	H
S11_6949869	11	52.532	A	A	H	H	B	B	B	H	H	H	B	A	A	B	H	B	B	H	H	H	H	H	B	B	H	B	B	B	H	H	H	H	H	B	A	H	B	H	H	B	H	A	B	H	H	H	H
S11_6993203	11	52.825	A	A	H	H	B	B	B	A	H	H	B	A	A	B	H	B	B	H	H	H	H	H	B	B	H	B	B	B	H	H	H	H	H	B	A	H	B	H	B	B	H	A	B	H	H	H	H
S11_7085798	11	53.35	A	A	H	H	B	B	B	A	H	H	B	A	A	B	H	B	B	H	H	H	H	H	B	B	H	B	B	B	H	H	H	H	H	B	A	H	B	H	H	B	H	A	B	H	H	H	H
S11_7094879	11	53.818	A	A	H	H	B	B	B	A	H	H	B	A	A	B	H	B	H	H	H	H	H	H	B	B	H	B	B	B	H	H	H	H	H	B	A	H	B	H	H	B	H	A	B	H	H	H	H
S11_7085882	11	54.065	A	A	H	H	B	B	B	H	H	H	B	A	A	B	H	B	H	H	H	H	H	H	B	B	H	B	B	B	H	H	H	H	H	B	A	H	B	H	B	B	H	A	B	H	H	H	H
S11_7183021	11	55.148	A	A	H	H	B	B	B	A	H	H	B	A	A	B	H	B	B	H	H	H	H	H	B	B	H	B	B	B	H	H	H	H	H	B	A	H	B	H	B	B	H	A	B	H	H	H	H
S11_7267063	11	55.546	A	A	H	H	B	B	B	A	H	H	B	A	A	B	H	B	H	H	H	H	H	H	B	B	H	B	B	B	H	H	H	H	H	B	A	H	B	H	H	B	H	A	B	B	H	H	H
S11_7251683	11	55.915	A	A	H	H	B	B	B	A	H	H	B	A	A	B	H	B	H	H	H	H	H	H	B	B	H	B	B	B	H	H	H	H	H	B	A	H	B	H	B	B	H	A	B	H	H	H	H
S11_7264666	11	56.338	A	A	H	H	B	B	B	A	H	H	B	A	A	B	H	B	H	H	H	H	H	H	B	B	H	B	B	B	H	H	H	H	H	B	A	H	B	H	B	B	H	A	B	H	H	H	H
S11_7372089	11	56.913	A	A	A	H	B	B	B	A	H	H	B	A	A	B	H	B	B	H	H	H	H	H	B	B	H	B	B	B	H	H	H	H	H	B	A	H	B	H	B	B	H	A	B	H	H	A	H
S11_7378084	11	57.162	A	A	A	H	B	B	B	A	H	H	B	A	A	B	H	B	H	H	H	H	H	H	B	B	H	B	B	B	H	H	H	H	H	B	A	H	B	H	H	B	H	A	B	H	H	A	H
S11_7893326	11	58.798	A	A	A	H	B	B	B	A	H	H	B	A	A	B	H	B	H	H	H	H	H	H	B	B	A	B	B	B	H	H	H	H	H	B	H	H	B	H	B	B	H	H	B	H	H	A	H
S11_7893218	11	59.207	A	A	A	H	B	B	B	A	H	H	B	A	A	B	H	B	H	H	H	H	H	H	B	B	A	B	B	B	H	H	H	H	H	B	H	H	B	H	B	B	H	H	B	H	H	A	H
S11_10343233	11	60.451	A	A	A	H	B	B	B	A	H	H	B	A	A	B	H	B	H	H	H	H	H	H	B	B	A	B	B	B	H	H	H	H	H	B	H	H	B	H	B	B	H	H	B	H	H	A	H
S11_11453177	11	60.651	A	A	A	H	B	B	B	A	H	H	B	A	A	B	H	B	H	H	H	H	H	H	B	B	A	B	B	B	B	H	H	H	H	B	H	H	B	H	H	B	H	H	B	H	H	A	A
S11_11729317	11	60.975	A	A	A	H	B	B	B	A	H	H	B	A	A	B	H	B	H	A	H	H	H	H	B	B	A	B	B	B	H	H	H	H	H	B	H	H	B	H	H	B	H	H	B	H	H	A	B
S11_15911841	11	61.19	A	A	A	H	B	B	B	A	H	H	B	A	A	B	H	B	H	B	H	H	H	H	B	B	A	B	B	B	H	H	H	H	H	B	H	H	B	H	B	B	H	H	B	H	H	A	H
S11_10570876	11	61.508	A	A	A	H	B	B	B	A	H	H	B	A	A	B	H	B	H	H	H	H	H	H	B	B	A	B	B	B	H	H	H	H	H	B	H	H	B	H	B	B	H	H	B	H	H	A	H
S11_16300375	11	61.652	A	A	A	H	B	B	B	A	H	H	B	A	A	B	H	B	B	H	H	H	H	H	B	B	A	B	B	B	H	H	H	H	H	B	H	H	B	H	B	B	H	H	B	H	H	A	H
S11_16300434	11	61.959	A	A	A	H	B	B	B	A	H	H	B	A	A	B	H	B	H	H	H	H	H	H	B	B	A	B	B	B	H	H	A	H	H	B	H	H	B	H	H	B	H	H	B	H	H	A	H
S11_18665757	11	62.697	A	A	A	A	B	B	B	A	H	H	B	A	A	B	A	B	H	H	H	H	A	H	B	B	A	B	B	B	H	H	H	H	H	B	H	H	B	H	H	B	H	H	B	H	H	A	H
S11_19134246	11	63.528	A	A	A	H	B	B	B	H	H	H	A	A	A	B	H	B	B	H	H	H	H	H	B	B	A	B	B	B	H	H	H	H	H	B	H	H	H	H	B	B	H	H	H	H	H	A	H
S11_19463544	11	64.463	A	A	A	H	B	B	B	A	H	H	A	A	A	B	H	B	H	H	H	A	H	H	B	B	A	B	B	B	H	H	H	H	H	B	H	H	H	H	B	B	H	H	H	H	H	A	H
S11_20025688	11	64.686	A	A	A	H	B	B	B	H	H	H	H	A	A	B	H	B	B	H	H	A	H	H	B	B	A	B	B	B	H	H	H	H	H	B	H	H	H	H	B	B	H	H	H	H	H	A	H
S11_19689706	11	64.937	A	A	A	H	B	B	B	A	H	H	A	A	A	B	H	B	H	H	H	A	H	H	B	B	A	B	B	B	H	H	H	H	H	B	H	H	H	H	B	B	H	H	H	H	H	A	H
S11_20022284	11	65.166	A	A	A	H	B	B	B	A	H	H	A	A	A	B	H	B	H	H	H	A	H	H	B	B	A	B	B	B	H	H	H	H	H	B	H	H	H	H	H	B	H	H	H	H	H	A	H
S11_20025533	11	65.634	A	A	A	H	B	B	B	A	H	H	A	A	A	B	H	B	H	H	H	A	H	H	B	B	A	B	B	B	A	H	H	H	H	B	H	H	H	H	H	B	H	H	H	H	H	A	H
S11_21449408	11	67.659	A	A	A	H	B	B	B	A	H	H	A	A	A	B	H	B	B	H	H	A	H	H	B	B	A	B	B	B	H	H	H	H	H	B	A	H	H	H	B	B	H	H	H	H	H	A	H
S11_21355709	11	68.055	A	A	A	H	B	B	B	A	H	H	A	A	A	B	H	B	B	H	H	A	H	H	B	B	A	B	B	B	H	H	H	A	H	B	A	H	H	H	H	B	H	H	H	H	H	A	H
S11_21098444	11	68.366	A	A	A	H	B	B	B	A	H	H	A	A	A	B	A	B	B	H	H	A	H	H	B	B	A	B	B	B	H	H	H	H	H	B	A	H	H	H	H	B	H	H	H	H	H	A	H
S11_22045469	11	68.931	A	A	A	H	B	B	B	A	H	H	A	A	A	B	H	B	H	H	H	A	H	H	B	B	A	B	B	B	H	H	H	H	H	B	A	H	H	H	H	B	H	H	H	H	H	A	H
S11_22376167	11	70.511	A	A	A	H	B	B	H	A	H	H	A	A	A	B	H	H	H	H	H	A	H	H	B	B	A	B	B	B	H	H	H	H	B	B	A	H	H	H	B	B	H	H	H	H	H	A	H
S11_22731081	11	71.331	A	A	A	H	B	B	H	A	H	H	A	A	A	B	H	H	H	H	H	H	H	H	B	B	A	B	H	H	B	H	H	H	B	B	A	H	H	H	B	B	H	H	H	B	H	A	H
S11_22598843	11	71.581	A	A	A	H	B	B	H	A	H	H	A	A	A	B	H	H	H	H	H	A	H	H	B	B	A	B	B	H	B	H	H	H	B	B	A	H	H	H	B	B	H	H	H	H	H	A	H
S11_22631986	11	71.989	A	A	A	H	B	B	H	A	H	H	A	A	A	B	H	H	H	H	H	A	H	H	B	B	A	B	B	H	B	A	A	H	B	B	A	H	H	A	B	H	H	H	B	H	B	A	H
S11_22731138	11	72.585	A	A	A	H	B	B	H	A	H	H	A	A	A	B	H	H	H	H	H	A	H	H	B	B	A	B	B	H	B	H	H	H	B	B	A	H	A	H	B	H	H	H	H	H	H	A	H
S11_22989055	11	73.103	A	A	A	H	B	B	H	A	H	H	A	A	A	B	H	H	H	H	H	A	H	H	B	H	A	B	B	H	B	B	H	H	B	B	A	H	A	H	H	B	H	H	H	H	H	A	H
S11_23308519	11	73.807	A	A	A	H	B	B	H	A	H	H	A	A	A	H	H	H	H	H	H	A	H	H	B	H	A	B	B	H	B	H	H	H	B	B	A	H	A	H	H	B	H	H	H	H	H	A	H
S11_24069347	11	74.852	A	A	A	H	B	B	H	A	H	H	H	A	A	H	H	H	H	H	H	A	H	H	B	H	A	B	B	H	B	B	H	H	B	B	A	H	A	H	H	B	H	H	H	H	H	A	H
S11_24338835	11	75.94	A	A	H	H	B	B	H	A	H	B	H	A	A	B	H	H	H	H	H	A	H	H	B	H	A	H	B	H	B	B	H	H	B	B	A	H	A	H	H	B	H	H	H	H	B	A	H
S11_24495920	11	77.182	A	A	H	H	B	B	H	A	H	H	H	A	A	H	H	H	H	H	H	A	H	H	B	H	A	H	B	H	B	H	H	H	B	B	A	H	A	H	H	H	H	H	H	H	H	A	H
S11_25297877	11	79.028	A	A	H	H	H	B	H	A	A	H	H	A	A	B	H	H	B	H	H	A	H	H	B	B	A	H	B	H	B	H	A	H	B	B	A	A	A	A	H	B	H	H	B	H	H	A	B
S11_25109573	11	79.3	A	A	H	H	H	B	H	A	A	H	H	A	A	H	H	H	H	H	H	A	H	H	B	B	A	H	B	H	B	H	H	H	B	B	A	A	A	H	H	B	H	H	H	H	H	A	H
S11_25297821	11	79.807	A	A	H	H	H	B	H	A	A	H	H	A	H	H	H	H	H	H	H	A	H	H	B	B	A	H	B	H	B	H	H	H	B	B	A	A	A	H	H	B	A	H	H	H	H	A	H
S11_25492831	11	81.228	A	A	H	H	H	B	H	A	A	H	H	A	A	H	H	H	H	H	H	A	H	H	B	B	A	H	B	H	B	H	H	H	B	B	A	A	A	H	H	B	H	H	H	H	H	H	B
S11_25506652	11	81.539	A	A	H	H	H	B	H	A	A	H	H	A	A	H	H	H	H	H	H	A	H	H	B	B	A	H	B	H	B	H	H	H	B	B	A	A	A	H	H	B	H	H	B	H	H	H	B
S11_25614905	11	82.043	A	A	H	H	H	B	H	A	A	H	H	A	A	H	H	H	H	H	H	A	H	H	B	B	A	H	B	H	H	H	H	H	H	B	A	A	A	H	H	B	H	H	H	H	H	H	H
S11_25506582	11	82.43	A	A	H	H	H	B	H	A	A	H	H	A	A	H	H	H	H	H	H	A	H	H	B	B	H	H	H	H	B	H	H	H	B	B	A	A	A	H	H	B	H	H	H	H	H	H	B
S11_25557227	11	82.818	A	A	B	H	H	B	H	A	A	H	H	A	A	H	H	H	B	H	H	A	H	H	B	B	A	H	B	H	B	H	H	H	B	B	A	A	A	H	A	B	H	H	H	H	H	H	B
S11_25557275	11	83.073	A	A	B	H	H	B	H	A	A	H	H	A	A	H	B	H	B	B	H	A	H	H	B	B	A	H	B	H	B	H	H	H	B	B	A	A	A	H	H	B	H	H	H	H	H	H	B
S11_25556270	11	83.573	A	A	H	H	B	B	H	A	A	A	H	A	A	H	H	H	B	H	H	A	H	H	B	B	A	H	B	H	B	H	H	H	B	B	A	A	A	H	H	B	B	H	H	H	H	H	B
S11_25714967	11	84.198	A	A	H	H	H	B	H	H	A	H	H	A	A	H	H	H	B	H	H	A	H	H	B	B	A	H	B	H	H	B	H	H	B	B	A	A	A	H	H	B	H	H	H	H	H	H	B
S11_25567453	11	85.019	A	A	H	H	B	B	H	H	A	H	H	A	H	H	B	H	B	B	H	A	H	H	B	B	A	H	B	H	B	H	H	H	B	B	A	A	A	H	B	B	H	H	H	H	H	H	B
S11_25987882	11	85.518	A	A	H	H	H	B	H	A	A	H	H	A	A	H	H	H	H	H	H	A	H	H	B	B	A	H	B	H	H	H	H	H	B	B	A	A	A	H	H	B	H	H	H	H	H	H	B
S11_26062881	11	86.278	A	A	H	H	B	B	H	A	A	H	H	A	A	H	H	H	H	H	H	A	H	H	B	B	A	H	B	H	H	H	H	H	B	B	A	A	A	H	H	B	H	H	H	H	H	H	B
S11_26009234	11	86.892	A	A	H	H	H	B	H	A	A	H	H	A	A	H	H	H	H	H	H	A	H	H	B	B	A	H	B	H	H	H	H	H	B	B	A	A	A	H	H	B	H	H	H	H	H	H	B
S11_26294364	11	89.397	A	A	H	H	B	H	H	A	A	H	H	A	A	H	H	B	H	H	H	A	H	H	B	B	A	H	H	H	H	H	H	H	B	B	A	A	A	H	H	B	H	H	H	H	H	H	B
S11_26428091	11	89.762	A	A	H	H	B	B	H	A	A	H	H	A	A	H	H	H	H	H	H	A	H	H	B	B	A	H	H	H	H	H	H	H	B	B	A	A	A	H	H	B	H	H	H	H	H	H	B
S11_26228111	11	91.163	A	A	A	A	H	B	H	A	A	H	H	A	A	H	H	H	H	H	H	A	H	H	B	B	A	A	B	H	H	H	H	A	B	B	A	A	A	H	H	H	H	H	H	H	H	H	B
S11_26719867	11	93.645	A	A	H	H	B	B	H	A	H	H	H	A	H	H	H	H	H	B	H	A	H	H	H	B	A	H	H	B	H	H	H	B	B	B	A	A	A	H	H	B	H	H	H	H	H	H	B
S11_26668405	11	94.365	A	A	H	H	H	B	H	A	H	H	H	A	A	H	H	H	H	B	H	A	H	H	B	B	A	H	H	H	H	A	H	H	B	B	A	A	A	H	H	H	H	H	H	A	H	H	B
S11_26769307	11	95.657	A	A	A	A	H	B	H	A	H	H	H	A	A	H	A	H	H	B	B	A	H	H	A	B	A	H	H	H	B	H	H	B	B	B	A	A	A	H	H	H	H	H	B	H	H	H	B
S11_26859447	11	97.25	H	A	H	H	H	B	H	A	H	H	H	A	A	H	H	H	H	B	H	A	A	H	H	B	A	H	H	H	H	H	H	B	B	B	A	A	A	H	H	B	H	H	H	H	H	H	B
S11_26971311	11	98.227	H	A	H	H	H	B	H	A	H	H	H	A	A	H	H	H	B	B	H	A	A	H	H	B	A	H	H	H	H	H	H	B	B	B	A	A	A	H	H	B	H	H	H	H	H	H	B
S11_27259778	11	98.795	H	A	H	H	H	B	H	A	H	B	H	A	A	H	H	H	H	B	H	A	A	H	H	B	A	H	H	H	H	H	H	B	B	B	A	A	A	H	H	B	H	H	H	H	H	H	B
S11_27625919	11	101.055	H	A	H	A	B	B	H	A	H	B	H	A	A	H	H	H	H	B	B	A	A	H	H	B	A	H	H	H	H	B	H	B	B	B	A	A	A	H	H	H	H	H	B	H	H	H	B
S11_27703757	11	101.948	H	A	H	A	H	B	H	A	H	B	H	A	A	H	H	H	B	B	B	A	A	H	H	B	A	H	H	A	A	H	H	B	B	B	A	A	A	H	H	H	H	H	H	B	H	H	B
S11_27815927	11	103.469	H	A	H	A	H	B	H	A	H	B	H	A	A	H	H	H	H	B	B	A	A	H	H	B	A	H	H	H	H	H	H	B	B	B	A	A	A	H	H	H	H	H	H	H	H	H	H
S11_27825586	11	103.974	H	A	H	A	H	B	H	A	H	B	H	A	A	H	A	H	B	B	B	A	A	H	H	B	A	H	H	H	H	H	H	B	B	B	A	A	A	H	H	H	H	A	H	B	H	H	H
S11_27978919	11	104.55	H	A	H	A	H	B	H	A	H	H	H	A	A	H	A	H	H	B	B	A	A	H	H	B	A	H	H	H	H	H	H	B	B	B	A	A	A	H	H	H	H	H	H	H	H	H	H
S11_28166945	11	106.535	H	A	H	A	H	B	H	A	H	H	H	A	A	H	A	H	H	B	B	A	A	H	H	B	A	H	H	H	H	H	H	B	B	B	A	A	A	H	H	H	B	H	H	H	H	H	H
S11_28339888	11	107.843	H	A	H	A	H	B	H	A	H	H	H	A	A	H	A	H	H	B	B	A	A	H	H	B	A	H	H	H	H	H	H	B	B	B	A	A	A	H	H	H	B	H	H	H	H	H	H
S11_28335602	11	108.389	H	A	H	A	H	B	H	A	H	H	B	A	A	H	A	A	B	B	B	A	A	H	H	B	A	H	H	H	H	H	H	B	B	B	A	A	A	H	H	A	B	B	H	A	H	H	B
S11_28558103	11	109.874	H	A	H	A	H	B	H	A	H	H	H	A	H	H	A	H	H	B	B	A	A	H	H	B	A	H	H	H	H	H	H	B	B	H	A	A	A	H	H	H	B	H	H	H	H	H	H
S11_28611127	11	110.937	H	A	H	A	H	B	H	A	H	H	B	A	H	H	A	H	B	B	B	H	A	H	H	B	A	B	H	H	H	H	H	B	B	H	A	A	A	H	H	H	B	H	H	H	H	H	H
S11_28614154	11	111.715	H	A	H	A	A	B	H	A	H	H	H	A	H	H	A	H	B	B	B	H	A	H	A	B	A	H	H	H	H	H	A	B	B	B	A	A	A	B	A	B	B	H	H	H	H	H	H
S11_28935001	11	113.491	H	A	H	A	H	B	H	A	H	H	H	A	H	H	A	H	B	B	B	H	A	H	H	B	A	B	H	A	H	H	H	B	B	H	A	A	A	B	H	A	B	H	H	H	H	H	H
S11_29022015	11	114.333	H	A	H	A	H	B	H	A	H	H	H	A	H	H	A	H	B	B	B	H	A	H	A	B	A	H	H	H	H	H	H	B	H	H	A	A	A	B	H	A	B	H	H	H	H	H	H
S11_29030534	11	114.686	H	A	H	A	H	B	H	A	H	H	H	A	H	H	A	H	H	B	B	H	A	H	H	B	A	H	H	H	H	H	H	B	H	H	A	A	A	B	H	A	B	H	H	H	H	H	H
S11_29159661	11	115.58	A	A	H	A	B	B	H	A	H	A	H	A	H	A	A	H	H	B	B	H	A	H	H	B	A	H	H	H	H	H	H	B	B	H	A	A	A	B	H	A	B	H	B	B	H	H	H
S11_29450017	11	117.902	H	A	H	A	H	B	H	A	H	H	H	A	H	H	A	H	B	B	B	H	A	H	H	B	A	H	H	H	H	H	H	B	H	H	A	A	A	B	H	A	B	H	H	H	H	H	H
S11_29737667	11	119.731	H	A	H	A	H	B	H	A	H	H	A	A	H	H	A	A	H	B	B	H	A	H	H	B	A	H	H	H	H	H	H	H	H	H	A	A	A	B	H	A	B	H	H	H	H	H	H
S11_29737768	11	120.107	H	A	H	A	H	B	H	A	H	H	A	A	H	H	A	A	B	B	B	H	A	H	H	B	A	H	A	H	H	H	H	B	H	H	A	A	A	B	H	A	B	H	H	H	H	H	A
S11_29907373	11	120.901	H	A	H	A	H	B	H	A	H	H	A	A	H	H	A	A	B	B	B	H	A	H	H	B	A	H	H	H	H	H	H	B	H	A	A	A	A	B	H	A	B	H	H	H	H	H	H
S11_30463801	11	124.602	H	A	H	A	H	B	H	A	H	H	A	A	H	H	A	A	B	B	B	H	A	H	H	H	A	H	H	H	H	H	H	B	H	A	A	H	A	B	H	A	B	A	H	H	H	H	H
S11_30356940	11	124.712	H	A	H	A	H	B	H	A	H	H	A	A	H	H	A	A	B	B	B	H	A	H	H	H	A	H	A	H	H	H	H	B	H	A	A	H	A	B	H	A	B	A	H	H	H	H	H
S11_30176070	11	124.808	H	A	H	A	H	B	H	A	H	H	A	A	H	H	A	A	B	B	B	H	A	H	H	H	A	H	H	H	H	H	H	B	H	A	A	A	A	B	H	A	B	H	H	H	H	H	H
S11_30242579	11	125.057	H	H	H	A	H	B	H	A	H	H	A	A	H	H	A	A	B	B	B	H	A	H	H	H	A	A	H	H	A	H	H	B	H	A	A	A	A	B	H	A	B	H	H	H	H	H	H
S11_30497695	11	126.222	H	A	H	A	H	B	H	A	H	H	A	A	H	H	A	A	B	B	B	H	A	H	H	H	A	H	H	H	H	H	H	B	H	A	A	H	A	B	H	H	B	A	A	H	H	H	H
S11_30550710	11	126.865	H	A	H	A	H	B	H	A	H	H	A	A	H	H	A	A	B	B	B	H	A	H	H	H	A	H	H	H	H	H	H	H	H	A	A	H	A	B	H	A	B	A	H	H	H	H	H
S11_30363120	11	127.785	H	A	H	A	H	B	H	A	H	H	A	A	H	H	A	A	B	B	B	H	A	H	H	H	A	A	H	H	H	H	H	H	H	A	A	H	A	B	H	A	B	A	H	B	H	H	B
S11_30684249	11	129.498	H	A	H	A	H	B	H	A	H	H	A	A	H	H	A	A	B	B	B	H	A	H	H	H	A	H	H	H	H	H	H	B	H	A	A	H	A	B	H	A	B	H	A	H	H	H	A
S11_30721039	11	129.944	B	A	H	A	H	B	H	A	H	H	A	A	H	H	A	A	B	B	B	H	A	H	H	H	A	H	H	H	H	H	H	H	H	A	A	B	A	B	H	A	B	H	A	H	H	H	H
S11_31364163	11	132.942	H	A	H	A	A	B	H	A	B	H	A	A	H	H	H	A	H	B	B	H	A	H	A	H	A	H	H	H	H	H	A	H	H	A	A	H	A	B	H	A	B	H	A	H	H	H	A
S11_31644353	11	134.368	H	A	H	A	H	B	H	A	B	H	A	A	H	H	A	A	H	B	H	H	A	H	A	H	A	H	H	H	H	H	A	H	H	A	A	H	H	H	B	A	B	H	A	H	H	H	A
S11_31559918	11	134.931	H	A	H	A	H	B	H	A	B	H	A	A	H	H	H	A	H	B	H	H	A	H	A	H	A	H	H	H	H	H	A	B	H	A	A	H	H	H	H	A	B	H	A	H	H	H	A
S11_31642145	11	135.565	H	A	H	A	H	B	H	A	B	H	A	A	H	H	H	A	H	B	H	H	A	H	A	H	A	H	H	H	H	H	A	H	H	A	A	H	H	H	H	A	B	H	A	H	H	H	A
S11_31528134	11	136.518	H	A	H	A	H	B	H	A	B	H	A	A	H	H	H	A	H	B	B	H	A	H	A	H	A	H	H	H	H	A	A	H	H	A	A	H	H	H	H	A	B	H	H	H	H	H	A
S11_31940844	11	138.072	H	A	H	A	H	H	H	A	B	H	A	A	H	H	H	A	H	B	H	H	A	H	A	H	A	H	H	H	H	A	A	H	H	A	A	H	H	H	H	A	B	H	A	B	H	H	A
S11_31968462	11	138.442	H	A	H	A	H	B	H	A	B	H	A	A	H	H	H	A	H	B	H	H	A	H	A	H	A	H	H	H	H	H	A	H	H	A	A	H	H	H	B	A	B	H	A	B	H	H	A
S11_31969059	11	139.141	H	A	H	A	H	B	H	A	B	H	A	A	H	H	H	A	B	B	H	H	H	H	A	H	A	H	H	H	H	H	A	H	H	A	A	A	H	H	B	A	B	H	A	B	H	A	A
S11_32075914	11	140.119	H	A	H	A	H	B	H	A	B	H	A	A	H	H	H	A	H	B	H	H	A	H	A	A	A	H	H	H	H	H	A	H	H	A	A	H	H	H	B	A	B	H	A	B	H	H	A
S11_32246640	11	141.511	H	A	H	A	H	B	H	A	B	H	A	A	H	B	H	A	H	B	H	H	A	H	H	A	A	H	H	H	H	H	A	H	H	A	A	H	H	H	B	A	B	A	A	B	H	H	A
S11_32014475	11	144.402	A	A	H	A	H	B	H	A	B	H	A	A	H	H	H	A	H	H	H	H	A	A	A	A	A	H	B	H	H	A	A	H	H	A	A	B	H	H	B	A	B	H	A	B	B	H	A
S11_32246550	11	146.719	H	A	H	A	H	B	H	A	B	H	A	A	H	B	H	A	B	B	H	H	A	H	A	A	A	H	H	H	H	A	A	H	H	A	A	H	H	H	B	A	B	H	A	B	H	H	A
[truncated: 131 more columns]
