# Supplementary material for: QTL associated with gummy stem blight resistance in watermelon
Source: Theor Appl Genet. 2020 Nov 1;134(2):573–84. doi: 10.1007/s00122-020-03715-9 (PMC7843542; doi:10.1007/s00122-020-03715-9)
Supplement: Supplementary file 4 — Supplementary file4 (XLSX 81 kb) [file 122_2020_3715_MOESM4_ESM.xlsx]

## Sheet: supplementary material 4
Chromosome	Gene ID	Start	End	Strand	Annotation
CG_Chr03	ClCG03G009290	12178527	12184023	-	Nitrate reductase
CG_Chr03	ClCG03G009300	12238715	12244967	+	30S ribosomal protein S13
CG_Chr03	ClCG03G009310	12251567	12252698	+	Ty1-copia retrotransposon protein
CG_Chr03	ClCG03G009320	12290676	12292318	-	Protein MEI2-like 6
CG_Chr03	ClCG03G009330	12336008	12339623	-	phosphatidylinositol-4-phosphate 5-kinase 1 LENGTH=752
CG_Chr03	ClCG03G009340	12355717	12364895	-	Oxysterol-binding protein, putative
CG_Chr03	ClCG03G009350	12410023	12411859	+	Retrotransposon protein, putative, Ty1-copia subclass
CG_Chr03	ClCG03G009360	12448740	12460412	+	SET and MYND domain-containing protein 3
CG_Chr03	ClCG03G009370	12468569	12474602	-	Kinase family protein
CG_Chr03	ClCG03G009380	12495477	12497086	+	C2H2-like zinc finger protein LENGTH=462
CG_Chr03	ClCG03G009390	12498672	12501821	-	Unknown protein
CG_Chr03	ClCG03G009400	12504163	12506917	-	Ubiquitin-fold modifier
CG_Chr03	ClCG03G009410	12572009	12572412	-	Unknown protein
CG_Chr03	ClCG03G009420	12602593	12603244	-	Unknown protein
CG_Chr03	ClCG03G009430	12603572	12611327	-	Unknown protein
CG_Chr03	ClCG03G009440	12603597	12604294	+	C2H2 zinc finger protein
CG_Chr03	ClCG03G009450	12669873	12686126	-	Unknown protein
CG_Chr03	ClCG03G009460	12708618	12709899	-	Circumsporozoite protein
CG_Chr03	ClCG03G009470	12725249	12727394	-	Pathogenesis-related thaumatin superfamily protein
CG_Chr03	ClCG03G009480	12762342	12763168	-	Unknown protein
CG_Chr03	ClCG03G009490	12837933	12840337	+	Auxin transporter-like protein 3
CG_Chr03	ClCG03G009500	12970459	12971037	-	Cold shock protein-1
CG_Chr03	ClCG03G009510	13000275	13000964	+	Unknown protein
CG_Chr03	ClCG03G009520	13058256	13061436	+	Camphor resistance CrcB family protein
CG_Chr03	ClCG03G009540	13326356	13331551	-	Unknown protein
CG_Chr03	ClCG03G009550	13531226	13534067	-	Fiber protein Fb34
CG_Chr03	ClCG03G009560	13557122	13558358	-	Unknown protein
CG_Chr03	ClCG03G009570	13563646	13564576	-	Unknown protein
CG_Chr03	ClCG03G009580	13616281	13876922	+	Unknown protein
CG_Chr03	ClCG03G009590	13616362	13876027	-	Unknown protein
CG_Chr03	ClCG03G009600	14503350	14505002	-	Zinc finger family protein
CG_Chr03	ClCG03G009610	14739432	14748486	-	Regulator of Vps4 activity in the MVB pathway protein
CG_Chr03	ClCG03G009620	14751581	14753607	+	Unknown protein
CG_Chr03	ClCG03G009630	14758898	14759819	-	IST1-like protein
CG_Chr03	ClCG03G009640	14832908	14835475	-	alpha/beta-Hydrolases superfamily protein LENGTH=382
CG_Chr03	ClCG03G009650	14872141	14884055	+	Reverse transcriptase
CG_Chr03	ClCG03G009660	14881091	14881327	-	Unknown protein
CG_Chr03	ClCG03G009670	14887506	14889225	-	Allene oxide cyclase 2
CG_Chr03	ClCG03G009680	15104302	15107447	-	Kelch repeat-containing family protein
CG_Chr03	ClCG03G009690	15109251	15138076	+	Unknown protein
CG_Chr03	ClCG03G009700	15190181	15199642	+	Myb family transcription factor family protein
CG_Chr03	ClCG03G009710	15223874	15228236	-	Ankyrin repeat family protein LENGTH=640
CG_Chr03	ClCG03G009720	15267281	15269026	+	Pentatricopeptide repeat-containing protein, putative
CG_Chr03	ClCG03G009730	15349405	15349961	+	Unknown protein
CG_Chr03	ClCG03G009740	15379819	15382039	+	Pentatricopeptide repeat-containing family protein
CG_Chr03	ClCG03G009750	15409605	15409880	-	Unknown protein
CG_Chr03	ClCG03G009760	15409938	15410494	-	Unknown protein
CG_Chr03	ClCG03G009770	15410534	15410833	-	Unknown protein
CG_Chr03	ClCG03G009780	15460428	15465546	+	Mitogen-activated protein kinase
CG_Chr03	ClCG03G009790	15461737	15485229	-	Unknown protein
CG_Chr03	ClCG03G009800	15488318	15489937	-	Unknown protein
CG_Chr03	ClCG03G009810	15518538	15522144	+	Unknown protein
CG_Chr03	ClCG03G009820	15524556	15528526	-	Whole genome shotgun assembly, allelic scaffold set, scaffold scaffoldA_629
CG_Chr03	ClCG03G009830	15529660	15530301	-	Unknown protein
CG_Chr03	ClCG03G009840	15574622	15596381	-	Methionine aminopeptidase
CG_Chr03	ClCG03G009850	15656861	15657867	-	Unknown protein
CG_Chr03	ClCG03G009860	15722651	15723601	-	Ethylene-responsive transcription factor 7
CG_Chr03	ClCG03G009870	15757768	15780203	-	Leucine-rich repeat receptor-like protein kinase family protein LENGTH=872
CG_Chr03	ClCG03G009880	15858473	15866702	+	Cysteine-tRNA ligase
CG_Chr03	ClCG03G009890	15904380	15908572	+	Retrotransposon protein, putative, unclassified
CG_Chr03	ClCG03G009900	15913319	15916935	+	Kinase family protein
CG_Chr03	ClCG03G009910	15964061	15964392	+	ROTUNDIFOLIA like 15 LENGTH=46
CG_Chr03	ClCG03G009920	15967719	16013753	+	Unknown protein
CG_Chr03	ClCG03G009930	16194515	16216442	+	Unknown protein
CG_Chr03	ClCG03G009940	16231739	16233057	-	Zinc finger-like protein
CG_Chr05	ClCG05G014580	24750910	24776529	+	myb domain protein 3r-3 LENGTH=510
CG_Chr05	ClCG05G014590	24791222	24798660	+	Protein of unknown function, DUF647 LENGTH=497
CG_Chr05	ClCG05G014600	24913550	24913831	+	Unknown protein
CG_Chr05	ClCG05G014610	24955567	24956820	+	Unknown protein
CG_Chr05	ClCG05G014620	24967093	24970889	-	Electron transfer flavoprotein alpha subunit
CG_Chr05	ClCG05G014630	24979897	24988381	+	Protein disulfide isomerase
CG_Chr05	ClCG05G014640	24988472	24990496	-	Early nodulin-like protein
CG_Chr05	ClCG05G014650	25008292	25011928	-	Protein COBRA, putative
CG_Chr05	ClCG05G014660	25014051	25014550	+	Retrotransposon like protein
CG_Chr05	ClCG05G014670	25021676	25059886	+	Unknown protein
CG_Chr05	ClCG05G014680	25059576	25060102	-	RNA-binding protein 25
CG_Chr05	ClCG05G014690	25068679	25069104	-	Unknown protein
CG_Chr05	ClCG05G014700	25134086	25137304	-	DDRGK domain-containing protein
CG_Chr05	ClCG05G014710	25142253	25142967	+	Retrotransposon protein
CG_Chr05	ClCG05G014720	25232259	25233542	-	Envelope-like protein
CG_Chr05	ClCG05G014730	25272136	25274135	-	Unknown protein
CG_Chr05	ClCG05G014740	25334905	25340963	+	Trafficking protein particle complex subunit, putative
CG_Chr05	ClCG05G014750	25408792	25409433	+	Non-race specific disease resistance protein 1-like protein b
CG_Chr05	ClCG05G014760	25551563	25556829	+	ABC transporter B family member
CG_Chr05	ClCG05G014770	25572298	25598897	-	Pentatricopeptide repeat-containing protein
CG_Chr05	ClCG05G014780	25631053	25638924	-	Fertilization-independent endosperm protein
CG_Chr05	ClCG05G014790	25669656	25674766	+	Breast carcinoma amplified sequence, putative
CG_Chr05	ClCG05G014800	25681623	25684519	-	BHLH transcription factor 1
CG_Chr05	ClCG05G014810	25703886	25705000	-	Thioredoxin
CG_Chr05	ClCG05G014820	25733535	25734410	+	Oxygen evolving enhancer 3 family protein
CG_Chr05	ClCG05G014830	25734660	25738827	-	Kinesin-like protein
CG_Chr05	ClCG05G014850	25763992	25765420	+	Unknown protein
CG_Chr05	ClCG05G014860	25764757	25765146	-	Unknown protein
CG_Chr05	ClCG05G014870	25829697	25837016	+	Formin-like protein
CG_Chr05	ClCG05G014880	25838194	25839387	-	Histone H2A
CG_Chr05	ClCG05G014890	25896322	25897940	+	C2H2 zinc finger protein
CG_Chr05	ClCG05G014900	25899733	25902609	-	Protein kinase family protein
CG_Chr05	ClCG05G014910	25965162	25973493	-	SCARECROW-like 21 LENGTH=413
CG_Chr05	ClCG05G014920	25973522	25974015	-	GRAS family transcription factor
CG_Chr05	ClCG05G014930	26091435	26097092	+	Solute carrier family 22 member 15-like protein
CG_Chr05	ClCG05G014940	26098258	26101011	-	RNA-binding family protein
CG_Chr05	ClCG05G014950	26102844	26105090	-	50S ribosomal protein L2
CG_Chr05	ClCG05G014960	26159335	26164041	+	Beta-glucosidase, putative
CG_Chr05	ClCG05G014970	26159347	26160715	-	Unknown protein
CG_Chr05	ClCG05G014980	26194928	26203943	+	mRNA cap guanine-N7 methyltransferase
CG_Chr05	ClCG05G014990	26204555	26206548	-	Uncharacterised conserved protein (UCP012943) LENGTH=297
CG_Chr05	ClCG05G015000	26236917	26238312	-	F21O3.18 protein
CG_Chr05	ClCG05G015010	26271144	26273632	-	DAG protein, putative
CG_Chr05	ClCG05G015020	26301845	26304693	+	Unknown protein
CG_Chr05	ClCG05G015030	26387122	26390639	-	GH3
CG_Chr05	ClCG05G015040	26406032	26413051	-	Unknown protein
CG_Chr05	ClCG05G015050	26414351	26417080	-	Unknown protein
CG_Chr05	ClCG05G015060	26423696	26425925	+	Whole genome shotgun assembly, allelic scaffold set, scaffold scaffoldA_629
CG_Chr05	ClCG05G015080	26529312	26529521	-	Unknown protein
CG_Chr05	ClCG05G015090	26533274	26533534	-	Gag-pol polyprotein
CG_Chr05	ClCG05G015100	26537199	26541747	-	Serine/threonine-protein kinase
CG_Chr05	ClCG05G015110	26570398	26571185	+	Stress response protein NST1
CG_Chr05	ClCG05G015120	26595851	26599474	+	Potato DNA for copia-like transposable element
CG_Chr05	ClCG05G015130	26667368	26669126	+	B-box type zinc finger family protein LENGTH=223
CG_Chr05	ClCG05G015140	26690584	26695142	-	Adenine nucleotide alpha hydrolases-like superfamily protein LENGTH=260
CG_Chr05	ClCG05G015150	26729244	26733314	+	Kinase family protein
CG_Chr05	ClCG05G015160	26733041	26736534	-	ATP-dependent zinc metalloprotease FtsH
CG_Chr05	ClCG05G015180	26737723	26739105	-	ATP-dependent zinc metalloprotease FtsH
CG_Chr05	ClCG05G015200	26741073	26742990	-	NADH dehydrogenase [ubiquinone] 1 beta subcomplex subunit 2
CG_Chr05	ClCG05G015210	26748390	26754153	+	4-coumarate--CoA ligase family protein
CG_Chr05	ClCG05G015220	26770400	26779805	+	Ubiquitin family protein
CG_Chr05	ClCG05G015230	26783298	26784507	+	Ubiquitin-like superfamily protein LENGTH=879
CG_Chr05	ClCG05G015240	26787793	26788119	+	F5M15.23
CG_Chr05	ClCG05G015250	26791568	26796977	+	Laccase-like protein
CG_Chr05	ClCG05G015260	26811123	26817866	+	tRNA pseudouridine synthase Pus10
CG_Chr05	ClCG05G015270	26818026	26823511	-	Prolyl endopeptidase
CG_Chr05	ClCG05G015280	26859396	26860800	-	Unknown protein
CG_Chr05	ClCG05G015290	26887650	26888902	-	Glutamate receptor 3.6
CG_Chr05	ClCG05G015300	26895179	26897220	+	tRNA pseudouridine synthase family protein
CG_Chr05	ClCG05G015310	26898095	26899273	+	F-box family protein
CG_Chr05	ClCG05G015320	26925375	26926075	-	Unknown protein
CG_Chr05	ClCG05G015330	26927934	26928443	-	Pollen Ole e 1 allergen and extensin family protein LENGTH=401
CG_Chr05	ClCG05G015340	26928450	26929040	-	Unknown protein
CG_Chr05	ClCG05G015360	26937857	26939479	+	High mobility group family
CG_Chr05	ClCG05G015370	26940513	26942173	-	U11/U12 small nuclear ribonucleoprotein 25 kDa protein
CG_Chr05	ClCG05G015380	27021851	27028250	-	Protein kinase, putative
CG_Chr05	ClCG05G015390	27065303	27065806	+	Plastocyanin family protein
CG_Chr05	ClCG05G015400	27082477	27083559	+	24-sterol C-methyltransferase
CG_Chr05	ClCG05G015410	27100506	27101171	-	Syringolide-induced protein 14-1-1
CG_Chr05	ClCG05G015420	27105299	27106536	+	LYR family of Fe/S cluster biogenesis protein
CG_Chr05	ClCG05G015430	27109950	27111554	-	Pentatricopeptide repeat-containing protein
CG_Chr05	ClCG05G015440	27112513	27116501	-	Calcium-dependent protein kinase 29
CG_Chr05	ClCG05G015450	27131192	27137889	-	Nucleoredoxin, putative
CG_Chr05	ClCG05G015460	27187696	27188799	-	Unknown protein
CG_Chr05	ClCG05G015470	27225985	27227144	+	Early tobacco anther
CG_Chr05	ClCG05G015480	27286690	27290265	+	Ribonuclease P protein subunit p25
CG_Chr05	ClCG05G015490	27302773	27307461	+	Protein Fam206a
CG_Chr05	ClCG05G015500	27322767	27325390	-	Alcohol dehydrogenase, putative
CG_Chr05	ClCG05G015510	27334903	27335883	-	Retrotransposon protein
CG_Chr05	ClCG05G015520	27335946	27336925	-	Unknown protein
CG_Chr05	ClCG05G015530	27361151	27366463	+	Rna-binding la domain protein
CG_Chr05	ClCG05G015540	27377761	27383273	+	Subtilisin-like serine protease
CG_Chr05	ClCG05G015550	27385849	27390902	-	Zinc finger FYVE domain-containing protein 21
CG_Chr05	ClCG05G015560	27403962	27416569	-	Vacuolar protein sorting-associated protein 35
CG_Chr05	ClCG05G015570	27420796	27426050	-	ABC transporter family protein LENGTH=1240
CG_Chr05	ClCG05G015580	27439283	27439843	-	Unknown protein
CG_Chr05	ClCG05G015590	27462278	27462993	+	DNA-directed RNA polymerase subunit beta
CG_Chr05	ClCG05G015600	27465743	27477407	-	Unknown protein
CG_Chr05	ClCG05G015610	27481146	27481367	+	Unknown protein
CG_Chr05	ClCG05G015620	27485698	27490595	+	Omega-amidase NIT2
CG_Chr05	ClCG05G015630	27495912	27497231	+	Genomic DNA, chromosome 3, P1 clone: MDC16
CG_Chr05	ClCG05G015650	27507067	27511993	+	Protein kinase C
CG_Chr05	ClCG05G015660	27518640	27521801	+	Mechanosensitive ion channel protein 10
CG_Chr05	ClCG05G015670	27544394	27552125	-	Unknown protein
CG_Chr05	ClCG05G015680	27554440	27557888	+	Mechanosensitive ion channel protein 10
CG_Chr05	ClCG05G015690	27566161	27571683	-	Peroxisome biogenesis factor 10
CG_Chr05	ClCG05G015710	27573123	27574595	+	DnaJ domain family
CG_Chr05	ClCG05G015720	27587538	27593820	+	MuDR family transposase
CG_Chr05	ClCG05G015730	27595999	27600212	+	Cytokinin dehydrogenase
CG_Chr05	ClCG05G015740	27630305	27637763	+	F-box/LRR-repeat protein
CG_Chr05	ClCG05G015750	27638470	27639936	+	Ferredoxin-like protein
CG_Chr05	ClCG05G015760	27640162	27640521	-	Unknown protein
CG_Chr05	ClCG05G015770	27669363	27679067	+	Copper-exporting P-type ATPase A
CG_Chr05	ClCG05G015780	27688890	27697011	+	Leucine-rich receptor-like protein kinase family protein LENGTH=976
CG_Chr05	ClCG05G015790	27697938	27700451	-	MTD1 family protein
CG_Chr05	ClCG05G015800	27711648	27712092	+	Unknown protein
CG_Chr05	ClCG05G015810	27727395	27732720	-	Chalcone-flavanone isomerase family protein LENGTH=398
CG_Chr05	ClCG05G015820	27733881	27739386	-	Guanine nucleotide-binding protein alpha-1 subunit
CG_Chr05	ClCG05G015830	27790343	27792586	+	Kinase family protein
CG_Chr05	ClCG05G015840	27795522	27799315	+	Transposon protein, putative, CACTA, En/Spm sub-class
CG_Chr05	ClCG05G015850	27807853	27813520	+	G-protein-COUPLED RECEPTOR 1
CG_Chr05	ClCG05G015860	27818005	27818460	-	Unknown protein
CG_Chr05	ClCG05G015870	27847283	27851351	+	CTC-interacting domain 7 LENGTH=567
CG_Chr05	ClCG05G015880	27852472	27855351	-	Unknown protein
CG_Chr05	ClCG05G015890	27855413	27858418	+	Pentatricopeptide repeat-containing protein
CG_Chr05	ClCG05G015900	27860295	27868857	+	DNA cross-link repair 1A protein
CG_Chr05	ClCG05G015910	27889366	27889950	-	Ethylene-responsive transcription factor 2
CG_Chr05	ClCG05G015920	27901727	27903495	-	Retrotransposon protein, putative, Ty1-copia subclass
CG_Chr05	ClCG05G015930	27914947	27916299	+	Ubiquitin carboxyl-terminal hydrolase family protein LENGTH=449
CG_Chr05	ClCG05G015940	27944695	27950690	+	3-ketoacyl-CoA synthase
CG_Chr05	ClCG05G015950	27951377	27952255	-	hydroxyproline-rich glycoprotein family protein LENGTH=302
CG_Chr05	ClCG05G015960	27961818	27966766	-	cDNA clone:002-117-F11, full insert sequence
CG_Chr05	ClCG05G015970	27969680	27972058	-	RING/U-box superfamily protein LENGTH=310
CG_Chr05	ClCG05G015980	27976417	27977658	-	F-box family protein LENGTH=457
CG_Chr05	ClCG05G015990	27985262	27991497	-	Ubiquitin carboxyl-terminal hydrolase family protein
CG_Chr05	ClCG05G016000	28008823	28009116	-	Unknown protein
CG_Chr05	ClCG05G016010	28058634	28067043	+	Sensor histidine kinase, putative
CG_Chr05	ClCG05G016020	28081057	28081788	+	Unknown protein
CG_Chr05	ClCG05G016030	28093735	28094199	+	glutamine dumper 5 LENGTH=131
CG_Chr05	ClCG05G016040	28141418	28146172	-	Protein phosphatase 2c, putative
CG_Chr05	ClCG05G016050	28177080	28179363	+	Unknown protein
CG_Chr05	ClCG05G016060	28188299	28189177	+	Lipid binding protein, putative
CG_Chr05	ClCG05G016070	28227400	28231998	-	Eukaryotic aspartyl protease family protein LENGTH=474
CG_Chr05	ClCG05G016080	28252564	28256171	-	Peroxidase superfamily protein LENGTH=329
CG_Chr05	ClCG05G016090	28268933	28272162	+	Pheophorbide a oxygenase, chloroplastic
CG_Chr05	ClCG05G016110	28273086	28280231	+	Unknown protein
CG_Chr05	ClCG05G016120	28281009	28284182	-	DnaJ/Hsp40 cysteine-rich domain superfamily protein LENGTH=144
CG_Chr05	ClCG05G016130	28292933	28293460	+	DNA-binding WRKY
CG_Chr05	ClCG05G016140	28304107	28309403	+	Solute carrier family 35 member F5
CG_Chr05	ClCG05G016150	28311215	28315261	+	ER membrane protein complex subunit 4
CG_Chr05	ClCG05G016160	28320193	28321160	+	Ubiquitin carboxyl-terminal hydrolase, putative
CG_Chr05	ClCG05G016170	28323082	28332236	+	Unknown protein
CG_Chr05	ClCG05G016180	28332654	28336247	-	Glutathione peroxidase
CG_Chr05	ClCG05G016190	28369815	28373948	+	Pentatricopeptide repeat-containing protein, putative
CG_Chr05	ClCG05G016200	28375353	28384237	-	Protein phosphatase 2c, putative
CG_Chr05	ClCG05G016210	28393398	28399012	-	Eukaryotic translation initiation factor 4
CG_Chr05	ClCG05G016220	28400379	28402719	+	Nuclear nucleic acid-binding protein C1D
CG_Chr05	ClCG05G016230	28404037	28404848	+	F8M12.18 protein
CG_Chr05	ClCG05G016240	28404752	28408263	-	Transmembrane 9 superfamily protein member
CG_Chr05	ClCG05G016250	28410490	28412118	+	Unknown protein
CG_Chr05	ClCG05G016260	28414538	28417607	+	Transmembrane 9 superfamily protein member
CG_Chr05	ClCG05G016270	28417616	28418257	+	Transmembrane 9 superfamily protein member
CG_Chr05	ClCG05G016280	28423879	28429710	+	Phospholipase D4
CG_Chr05	ClCG05G016290	28430771	28438608	+	3-hydroxyisobutyryl-CoA hydrolase, mitochondrial
CG_Chr05	ClCG05G016300	28439849	28448481	-	DNA-directed RNA polymerase
CG_Chr05	ClCG05G016310	28456691	28459876	-	Chorismate mutase
CG_Chr05	ClCG05G016320	28466853	28469725	-	Eukaryotic translation initiation factor 5A
CG_Chr05	ClCG05G016330	28475273	28477777	-	Myosin heavy chain-like protein
CG_Chr05	ClCG05G016340	28487074	28501201	+	Formin 2B
CG_Chr05	ClCG05G016350	28505459	28508545	-	WRKY transcription factor
CG_Chr05	ClCG05G016360	28525381	28526712	-	CBL-interacting protein kinase
CG_Chr05	ClCG05G016370	28552174	28559905	+	Transcription initiation factor TFIID subunit 5
CG_Chr05	ClCG05G016380	28580915	28583614	-	DOMON domain-containing protein / dopamine beta-monooxygenase N-terminal domain-containing protein LENGTH=907
CG_Chr05	ClCG05G016390	28593162	28593792	+	Unknown protein
CG_Chr05	ClCG05G016400	28603482	28608333	+	Gag-pol protein, putative
CG_Chr05	ClCG05G016410	28608924	28614741	+	Chaperone clpb, putative
CG_Chr05	ClCG05G016420	28626634	28629506	+	U-box domain-containing protein
CG_Chr05	ClCG05G016430	28643964	28647161	-	Stromal cell-derived factor 2, putative
CG_Chr05	ClCG05G016440	28649987	28650267	-	Unknown protein
CG_Chr05	ClCG05G016450	28650369	28650692	-	Protein pof4, putative
CG_Chr05	ClCG05G016460	28660437	28678697	+	Chromodomain helicase DNA binding protein, putative
CG_Chr05	ClCG05G016470	28684898	28690380	+	Transferase, putative
CG_Chr05	ClCG05G016480	28690664	28696043	-	response regulator 12 LENGTH=596
CG_Chr05	ClCG05G016490	28710268	28710888	+	Zinc finger family protein
CG_Chr05	ClCG05G016500	28716889	28719733	-	Mitochondrial glycoprotein family protein
CG_Chr05	ClCG05G016510	28729537	28731442	+	PPPDE putative thiol peptidase family protein LENGTH=218
CG_Chr05	ClCG05G016520	28735534	28736571	-	AT5G28150-like protein
CG_Chr05	ClCG05G016530	28752420	28753165	-	Ethylene-responsive transcription factor 8
CG_Chr05	ClCG05G016540	28763797	28767944	+	60S ribosomal protein L39
CG_Chr05	ClCG05G016550	28767716	28775330	-	Kinase family protein
CG_Chr05	ClCG05G016560	28804285	28808164	+	DNA-directed RNA polymerase
CG_Chr05	ClCG05G016570	28808859	28815007	-	Aberrant root formation protein, putative
CG_Chr05	ClCG05G016580	28817165	28825118	+	Protein TRS120
CG_Chr05	ClCG05G016590	28838672	28843433	+	Unknown protein
CG_Chr05	ClCG05G016600	28847258	28852258	+	Homeobox protein knotted-1, putative
CG_Chr05	ClCG05G016610	28869303	28872305	-	Unknown protein
CG_Chr05	ClCG05G016620	28911690	28920434	+	Neurochondrin
CG_Chr05	ClCG05G016630	28924616	28928192	-	Octicosapeptide/Phox/Bem1p and tetratricopeptide repeat domain-containing protein
CG_Chr05	ClCG05G016640	28933703	28938925	-	Calcium uptake protein 1, mitochondrial
CG_Chr05	ClCG05G016650	28952807	28954663	-	Serine-rich protein
CG_Chr05	ClCG05G016660	28961977	28966543	-	Transmembrane protein
CG_Chr05	ClCG05G016670	28972228	28975048	-	Ramosa1 enhancer locus 2 protein
CG_Chr05	ClCG05G016680	28984489	28985592	-	Beta-1,3-N-Acetylglucosaminyltransferase family protein
CG_Chr05	ClCG05G016690	29003151	29003834	-	Beta-1,3-N-Acetylglucosaminyltransferase family protein LENGTH=124
CG_Chr05	ClCG05G016700	29004941	29010633	-	Cysteine-trna ligase
CG_Chr05	ClCG05G016710	29016757	29021442	-	ER membrane protein complex subunit 7 homolog
CG_Chr05	ClCG05G016720	29022819	29028170	-	Solute carrier family 35 member F5-like protein
CG_Chr05	ClCG05G016730	29047003	29051402	+	Synaptotagmin-1
CG_Chr05	ClCG05G016740	29057204	29059041	+	Sucrose-phosphate synthase family protein
CG_Chr05	ClCG05G016750	29060092	29062275	-	ACT domain-containing protein
CG_Chr05	ClCG05G016760	29064578	29075796	-	TRAF-like family protein LENGTH=1673
CG_Chr05	ClCG05G016770	29086693	29088717	+	FAR1-related sequence 6 LENGTH=703
CG_Chr05	ClCG05G016780	29091986	29095872	-	Vesicle-associated membrane protein, putative
CG_Chr05	ClCG05G016790	29105340	29105697	-	Unknown protein
CG_Chr05	ClCG05G016800	29112059	29128785	+	DNA-directed RNA polymerase subunit K
CG_Chr05	ClCG05G016810	29131302	29134941	+	Myosin-3
CG_Chr05	ClCG05G016820	29135626	29138771	-	Protein kinase, putative
CG_Chr05	ClCG05G016830	29142765	29145647	-	Ubiquitin-like superfamily protein LENGTH=208
CG_Chr05	ClCG05G016840	29148909	29152502	-	UDP-N-acetylglucosamine/UDP-glucose/GDP-mannose transporter
CG_Chr05	ClCG05G016850	29165069	29168641	+	Auxin/indole-3-acetic acid 4
CG_Chr05	ClCG05G016860	29178215	29180842	+	Unknown protein
CG_Chr05	ClCG05G016870	29184474	29186984	+	Genomic DNA, chromosome 3, P1 clone:MUJ8
CG_Chr05	ClCG05G016880	29191450	29193915	+	Protein kinase superfamily protein LENGTH=470
CG_Chr05	ClCG05G016890	29205806	29209475	+	TPX2 (targeting protein for Xklp2) protein family LENGTH=437
CG_Chr05	ClCG05G016900	29210807	29212894	-	Tetratricopeptide repeat (TPR)-like superfamily protein LENGTH=238
CG_Chr05	ClCG05G016910	29218923	29222502	-	F-box protein
CG_Chr05	ClCG05G016920	29243330	29244136	+	Unknown protein
CG_Chr05	ClCG05G016930	29244385	29245361	+	Ethylene-responsive transcription factor 3
CG_Chr05	ClCG05G016940	29262220	29266021	+	Coatomer subunit zeta-3
CG_Chr05	ClCG05G016950	29268188	29272491	+	SPX domain-containing protein 3
CG_Chr05	ClCG05G016970	29274548	29275486	+	alpha/beta-Hydrolases superfamily protein LENGTH=329
CG_Chr05	ClCG05G016980	29276105	29277414	-	DnaJ/Hsp40 cysteine-rich domain-containing protein
CG_Chr05	ClCG05G017000	29291287	29292336	+	Nucleotide-sugar transporter family protein LENGTH=349
CG_Chr05	ClCG05G017010	29298880	29308729	+	Lactation elevated protein 1
CG_Chr05	ClCG05G017020	29313484	29318661	+	Mitochondrial substrate carrier family protein
CG_Chr05	ClCG05G017030	29320060	29326421	-	Cellulose synthase
CG_Chr05	ClCG05G017040	29329999	29346769	-	GPI inositol-deacylase
CG_Chr05	ClCG05G017050	29352531	29353733	-	BZIP transcription factor
CG_Chr05	ClCG05G017060	29356176	29359727	-	overexpressor of cationic peroxidase 3 LENGTH=354
CG_Chr05	ClCG05G017070	29363473	29365673	-	Unknown protein
CG_Chr05	ClCG05G017080	29367443	29368405	-	U-box domain-containing protein
CG_Chr05	ClCG05G017090	29369563	29371853	-	Cytochrome b-c1 complex subunit 7
CG_Chr05	ClCG05G017100	29374564	29382155	+	Potassium channel
CG_Chr05	ClCG05G017110	29382769	29396816	-	Carbon catabolite repressor protein-like protein
CG_Chr05	ClCG05G017120	29402092	29403682	-	Pentatricopeptide repeat-containing protein, putative
CG_Chr05	ClCG05G017130	29404565	29408284	+	Protein TIFY
CG_Chr05	ClCG05G017140	29412360	29413139	-	Unknown protein
CG_Chr05	ClCG05G017160	29422645	29423987	+	V-type proton ATPase 21 kDa proteolipid subunit
CG_Chr05	ClCG05G017170	29424727	29430437	-	Pentatricopeptide repeat-containing protein, putative
CG_Chr05	ClCG05G017180	29444396	29449611	+	Cyclin A, putative
CG_Chr05	ClCG05G017190	29457528	29463775	+	Transcription elongation factor A protein
CG_Chr05	ClCG05G017200	29464438	29466466	-	Chaperone protein dnaJ
CG_Chr05	ClCG05G017210	29468620	29470615	-	CTC-interacting domain 5
CG_Chr05	ClCG05G017220	29481552	29515198	-	Embryo defective 2410 protein
CG_Chr05	ClCG05G017230	29517977	29520996	-	Copper ion binding protein
CG_Chr05	ClCG05G017240	29529562	29536333	+	Enhancer of polycomb-like transcription factor protein
CG_Chr05	ClCG05G017250	29538031	29544397	+	ARF-GAP domain 5 LENGTH=483
CG_Chr05	ClCG05G017260	29546696	29552868	+	SWIM zinc finger family protein
CG_Chr05	ClCG05G017270	29564344	29570250	+	RING finger and CHY zinc finger domain-containing protein
CG_Chr05	ClCG05G017280	29572788	29575040	-	Glucan endo-1,3-beta-glucosidase, putative
CG_Chr05	ClCG05G017290	29587760	29590280	-	Senescence-associated family protein
CG_Chr05	ClCG05G017300	29599157	29601005	+	Unknown protein
CG_Chr05	ClCG05G017310	29601163	29608611	-	Potassium channel
CG_Chr05	ClCG05G017320	29614571	29644697	-	Zinc finger protein, putative
CG_Chr05	ClCG05G017330	29648249	29653755	+	Aminoacyl-tRNA synthetase
CG_Chr05	ClCG05G017340	29658368	29662637	+	Aspartate--tRNA ligase-like protein
CG_Chr05	ClCG05G017350	29664294	29674616	-	DDB1-and CUL4-associated factor-like protein
CG_Chr05	ClCG05G017360	29687053	29691231	+	Unknown protein
CG_Chr05	ClCG05G017370	29697687	29699461	+	Unknown protein
CG_Chr05	ClCG05G017380	29701566	29711764	+	Protein arginine N-methyltransferase 5
CG_Chr05	ClCG05G017390	29712609	29717270	-	Ribosomal RNA small subunit methyltransferase H
CG_Chr05	ClCG05G017400	29727167	29728518	+	G protein gamma subunit 2
CG_Chr05	ClCG05G017410	29727419	29728136	-	Unknown protein
CG_Chr05	ClCG05G017420	29730901	29735337	-	Protein lunapark
CG_Chr05	ClCG05G017430	29740290	29744685	-	cryptochrome 3 LENGTH=526
CG_Chr05	ClCG05G017440	29746302	29748999	-	Ribosomal RNA large subunit methyltransferase H
CG_Chr05	ClCG05G017450	29751082	29753219	+	Protein FAM32A-like protein
CG_Chr05	ClCG05G017460	29756465	29757310	+	Fasciclin-like arabinogalactan protein 17
CG_Chr05	ClCG05G017470	29777917	29778273	+	FLOWERING PROMOTING FACTOR 1 family protein
CG_Chr05	ClCG05G017480	29788986	29794548	-	Replication protein A 30 kDa subunit, putative
CG_Chr05	ClCG05G017490	29796502	29804268	+	Elongation factor 1-alpha
CG_Chr05	ClCG05G017500	29805849	29809809	-	Zinc finger protein 622 LENGTH=395
CG_Chr05	ClCG05G017510	29814511	29817269	+	Receptor-like kinase
CG_Chr05	ClCG05G017520	29822221	29835381	+	Receptor-like protein kinase
CG_Chr05	ClCG05G017530	29855614	29856864	+	Unknown protein
CG_Chr05	ClCG05G017540	29870755	29877477	+	Unknown protein
CG_Chr05	ClCG05G017550	29892197	29897456	+	H+-ATPase family protein
CG_Chr05	ClCG05G017560	29898887	29900517	-	Peroxidase 16, putative
CG_Chr05	ClCG05G017570	29919419	29920237	+	Unknown protein
CG_Chr05	ClCG05G017580	29920267	29921517	+	Unknown protein
CG_Chr05	ClCG05G017590	29925803	29928897	-	RING/U-box superfamily protein LENGTH=520
CG_Chr05	ClCG05G017600	29934139	29942758	-	Pentatricopeptide repeat-containing protein, putative
CG_Chr05	ClCG05G017610	29945428	29947138	-	DNA binding protein
CG_Chr05	ClCG05G017620	29955439	29961842	+	Squalene epoxidase
CG_Chr05	ClCG05G017630	29966226	29968241	-	Unknown protein
CG_Chr05	ClCG05G017640	29978125	29979155	-	myb domain protein 36 LENGTH=333
CG_Chr05	ClCG05G017650	30009259	30012384	+	Homeobox-leucine zipper protein 9
CG_Chr05	ClCG05G017660	30014939	30019832	-	Homeobox protein
CG_Chr05	ClCG05G017670	30042723	30048077	-	Endo-1,4-beta-xylanase C
CG_Chr05	ClCG05G017680	30072712	30073761	+	Zinc finger CCCH domain-containing protein
CG_Chr05	ClCG05G017690	30088524	30098466	-	Carboxyl-terminal peptidase, putative, expressed
CG_Chr05	ClCG05G017700	30104177	30107185	+	Core-2/I-branching beta-1,6-N-acetylglucosaminyltransferase family protein LENGTH=386
CG_Chr05	ClCG05G017710	30111997	30114235	+	NADH dehydrogenase subunit 7
CG_Chr05	ClCG05G017720	30116961	30121680	-	Histidine-rich metal-binding polypeptide
CG_Chr05	ClCG05G017730	30126378	30128348	-	Protein phosphatase 2C family protein LENGTH=331
CG_Chr05	ClCG05G017740	30131146	30134039	-	Unknown protein
CG_Chr05	ClCG05G017750	30135888	30143279	+	DUF1764 domain-containing protein
CG_Chr05	ClCG05G017760	30140972	30141205	-	Unknown protein
CG_Chr05	ClCG05G017770	30145240	30148986	+	NADH-quinone oxidoreductase B subunit
CG_Chr05	ClCG05G017780	30150315	30153982	+	Mitochondrial substrate carrier family protein R
CG_Chr05	ClCG05G017790	30155602	30156528	-	Abscisic acid receptor PYR1
CG_Chr05	ClCG05G017800	30159414	30165882	-	Histone deacetylase
CG_Chr05	ClCG05G017810	30166754	30169636	-	Transmembrane protein
CG_Chr05	ClCG05G017820	30177678	30178983	-	Conserved hypothetical plastid protein
CG_Chr05	ClCG05G017830	30182218	30191376	-	Kinase family protein
CG_Chr05	ClCG05G017840	30191513	30195733	-	Unknown protein
CG_Chr05	ClCG05G017850	30195761	30195970	-	Unknown protein
CG_Chr05	ClCG05G017860	30197679	30199943	-	GATA transcription factor
CG_Chr05	ClCG05G017870	30217879	30219036	+	AT5g56980/MHM17_10
CG_Chr05	ClCG05G017880	30230647	30231441	+	Late embryogenesis abundant (LEA) hydroxyproline-rich glycoprotein family LENGTH=264
CG_Chr05	ClCG05G017890	30238089	30241019	+	Sulfolipid (UDP-sulfoquinovose) biosynthesis protein
CG_Chr05	ClCG05G017900	30241339	30251606	-	ATP-dependent zinc metalloprotease FtsH
CG_Chr05	ClCG05G017910	30253972	30256387	-	Zinc finger protein
CG_Chr05	ClCG05G017920	30272724	30277146	+	Beta-fructofuranosidase, insoluble isoenzyme 1, putative
CG_Chr05	ClCG05G017930	30281456	30281866	-	Glutaredoxin 2.1
CG_Chr05	ClCG05G017940	30281658	30281891	+	Unknown protein
CG_Chr05	ClCG05G017950	30283448	30283948	-	Unknown protein
CG_Chr05	ClCG05G017960	30293094	30295291	+	Cytochrome P450, putative
CG_Chr05	ClCG05G017970	30295536	30297660	-	IQ domain-containing protein
CG_Chr05	ClCG05G017980	30313484	30315445	+	Cytokinin riboside 5'-monophosphate phosphoribohydrolase-like
CG_Chr05	ClCG05G017990	30318580	30321555	-	Unknown protein
CG_Chr05	ClCG05G018000	30325207	30326826	+	Chromosome chr9 scaffold_7, whole genome shotgun sequence
CG_Chr05	ClCG05G018010	30341069	30346300	-	Methyltransferase
CG_Chr05	ClCG05G018020	30347273	30352551	-	Conserved oligomeric Golgi complex subunit
CG_Chr05	ClCG05G018030	30354951	30355417	-	Proline-rich family protein
CG_Chr05	ClCG05G018040	30358492	30364991	+	Peptidyl-prolyl cis-trans isomerase, putative
CG_Chr05	ClCG05G018050	30372288	30373766	+	PIF / Ping-Pong family of plant transposases LENGTH=406
CG_Chr05	ClCG05G018060	30375523	30378108	-	RNA-binding protein with multiple splicing
CG_Chr05	ClCG05G018070	30387124	30393778	+	Protein kinase
CG_Chr05	ClCG05G018080	30396325	30403767	-	aminopeptidase M1 LENGTH=879
CG_Chr05	ClCG05G018090	30408193	30408659	-	Unknown protein
CG_Chr05	ClCG05G018100	30414083	30418093	-	Cyclopropane fatty acid synthase
CG_Chr05	ClCG05G018110	30421220	30425090	-	Cyclopropane-fatty-acyl-phospholipid synthase
CG_Chr05	ClCG05G018120	30432197	30437032	+	Ribosomal RNA small subunit methyltransferase F
CG_Chr05	ClCG05G018130	30437304	30437774	-	17.5 kDa class II heat shock protein
CG_Chr05	ClCG05G018140	30440976	30441449	-	17.6 kDa class II heat shock protein
CG_Chr05	ClCG05G018150	30443758	30444810	+	Mitochondrial carrier protein
CG_Chr05	ClCG05G018160	30447433	30449079	-	NB-ARC domain containing protein, expressed
CG_Chr05	ClCG05G018170	30450700	30453600	-	RWP-RK domain-containing protein
CG_Chr05	ClCG05G018180	30478596	30483733	+	Receptor protein kinase
CG_Chr05	ClCG05G018190	30490120	30496757	+	U-box domain-containing protein
CG_Chr05	ClCG05G018200	30504291	30507380	+	BAH and TFIIS domain-containing protein
CG_Chr05	ClCG05G018210	30508879	30510924	-	Thaumatin-like protein
CG_Chr05	ClCG05G018220	30519443	30523004	-	Kinesin heavy chain isolog
CG_Chr05	ClCG05G018230	30528586	30533625	+	Brain and reproductive organ-expressed protein-like
CG_Chr05	ClCG05G018240	30539008	30541608	-	Nucleolar protein 58
CG_Chr05	ClCG05G018250	30545683	30546240	+	Unknown protein
CG_Chr05	ClCG05G018260	30545940	30548616	-	Cytomatrix family protein
CG_Chr05	ClCG05G018270	30552561	30555765	+	ER lumen protein retaining receptor, putative
CG_Chr05	ClCG05G018280	30557391	30563598	+	Gibberellin-regulated protein 1, putative
CG_Chr05	ClCG05G018290	30563510	30565743	-	AP-2 complex subunit sigma-1
CG_Chr05	ClCG05G018300	30566835	30569925	-	Hexokinase 3
CG_Chr05	ClCG05G018310	30577848	30580377	+	WEB family protein
CG_Chr05	ClCG05G018320	30580730	30581053	-	F10A5.9
CG_Chr05	ClCG05G018330	30593703	30596616	-	C2H2-like zinc finger protein
CG_Chr05	ClCG05G018340	30610376	30613243	-	Receptor expression-enhancing protein 3
CG_Chr05	ClCG05G018350	30615391	30618308	+	DnaJ/Hsp40 cysteine-rich domain superfamily protein LENGTH=154
CG_Chr05	ClCG05G018360	30618393	30621401	-	Unknown protein
CG_Chr05	ClCG05G018370	30631985	30636065	+	Endoglucanase
CG_Chr05	ClCG05G018380	30640238	30643416	-	Cytokinin riboside 5'-monophosphate phosphoribohydrolase
CG_Chr05	ClCG05G018390	30648591	30656154	-	Binding protein
CG_Chr05	ClCG05G018400	30659730	30660297	+	LRR receptor-like protein kinase
CG_Chr05	ClCG05G018410	30662142	30665769	-	L-aminoadipate-semialdehyde dehydrogenase-phosphopantetheinyl transferase
CG_Chr05	ClCG05G018420	30667573	30670291	-	Iron-sulfur cluster insertion protein ErpA
CG_Chr05	ClCG05G018440	30674928	30676699	+	Unknown protein
CG_Chr05	ClCG05G018450	30679815	30682408	+	Sulfate adenylyltransferase, putative
CG_Chr05	ClCG05G018460	30704850	30710541	-	Filament-like plant protein
CG_Chr05	ClCG05G018470	30734979	30736031	-	SAUR-like auxin-responsive protein family LENGTH=154
CG_Chr05	ClCG05G018480	30753500	30755679	-	DNA-directed RNA polymerase I subunit rpa43-like protein
CG_Chr05	ClCG05G018490	30764085	30769648	+	Auxin response factor, putative
CG_Chr05	ClCG05G018500	30770266	30773382	-	Unknown protein
CG_Chr05	ClCG05G018510	30773300	30778858	+	TLD-domain containing nucleolar protein
CG_Chr05	ClCG05G018520	30781011	30784454	-	Mitochondrial 39S ribosomal protein L53
CG_Chr05	ClCG05G018530	30785434	30789290	-	IQ domain-containing protein
CG_Chr05	ClCG05G018540	30792123	30800014	-	Regulator of chromosome condensation (RCC1) family protein
CG_Chr05	ClCG05G018550	30805592	30815972	-	Glyoxal oxidase-related family protein
CG_Chr05	ClCG05G018560	30816448	30821210	-	Guanine nucleotide-binding protein beta subunit-like protein 1
CG_Chr05	ClCG05G018570	30825421	30827817	+	UDP-N-acetylglucosamine--peptide N-acetylglucosaminyltransferase 110 kDa subunit
CG_Chr05	ClCG05G018580	30830255	30830500	+	Unknown protein
CG_Chr05	ClCG05G018590	30831767	30835032	-	LTV1-like protein
CG_Chr05	ClCG05G018600	30837316	30840883	-	MADS box transcription factor
CG_Chr05	ClCG05G018610	30847308	30849699	-	C4-dicarboxylate transporter/malic acid transport family protein
CG_Chr05	ClCG05G018620	30859667	30860839	+	Lateral root primordium family protein
CG_Chr05	ClCG05G018630	30884937	30887818	+	nodulin MtN21 /EamA-like transporter family protein LENGTH=369
CG_Chr05	ClCG05G018640	30890743	30891285	-	Ethylene-responsive transcription factor 1
CG_Chr05	ClCG05G018650	30896607	30906711	-	GTPase obg
CG_Chr05	ClCG05G018660	30909335	30910189	-	ATP-dependent protease La (LON) domain protein LENGTH=278
CG_Chr05	ClCG05G018670	30917505	30918586	+	Thioredoxin
CG_Chr05	ClCG05G018680	30918737	30924470	-	Beta-galactosidase
CG_Chr05	ClCG05G018690	30937443	30944306	+	GTPase obg
CG_Chr05	ClCG05G018700	30948862	30949723	-	basic leucine-zipper 44 LENGTH=173
CG_Chr05	ClCG05G018710	30962973	30969504	+	AP-4 complex subunit mu
CG_Chr05	ClCG05G018720	30972532	30976055	+	Transferase family protein
CG_Chr05	ClCG05G018730	30988833	30991449	+	BHLH transcription factor-like protein
CG_Chr05	ClCG05G018740	31003781	31008064	+	Unknown protein
CG_Chr05	ClCG05G018750	31008865	31013687	+	Unknown protein
CG_Chr05	ClCG05G018760	31009706	31011641	-	P-loop containing nucleoside triphosphate hydrolases superfamily protein LENGTH=451
CG_Chr05	ClCG05G018770	31014272	31018978	-	Inositol pentakisphosphate 2-kinase
CG_Chr05	ClCG05G018780	31042590	31044688	+	N-methyltransferase
CG_Chr05	ClCG05G018790	31052217	31052965	-	50S ribosomal protein L31
CG_Chr05	ClCG05G018800	31058478	31062527	+	Glucose-1-phosphate adenylyltransferase
CG_Chr05	ClCG05G018810	31062630	31065369	-	Mannan endo-1,4-beta-mannosidase
CG_Chr05	ClCG05G018820	31072100	31075939	+	Ornithine carbamoyltransferase
CG_Chr05	ClCG05G018830	31076828	31083277	-	Auxilin-like protein
CG_Chr05	ClCG05G018840	31095932	31097369	-	ST225
CG_Chr05	ClCG05G018850	31115986	31119025	+	Tubby-like protein 2
CG_Chr05	ClCG05G018860	31118644	31151516	-	Cysteine/Histidine-rich C1 domain family protein LENGTH=662
CG_Chr05	ClCG05G018870	31158826	31159080	-	Mannose-binding lectin superfamily protein LENGTH=444
CG_Chr05	ClCG05G018880	31169069	31180817	-	Cysteine/histidine-rich C1 domain-containing protein
CG_Chr05	ClCG05G018890	31188094	31190304	-	Cysteine/Histidine-rich C1 domain family protein LENGTH=922
CG_Chr05	ClCG05G018900	31193217	31196628	-	Mannose-binding lectin
CG_Chr05	ClCG05G018910	31209671	31209955	+	Myb family transcription factor family protein
CG_Chr05	ClCG05G018920	31214216	31218538	-	DNA-3-methyladenine glycosylase, putative
CG_Chr05	ClCG05G018930	31219638	31223992	+	Solute carrier family 2, facilitated glucose transporter member 8
CG_Chr05	ClCG05G018940	31224445	31228912	-	Maf-like protein
CG_Chr05	ClCG05G018950	31229761	31233107	-	Myb family transcription factor family protein
CG_Chr05	ClCG05G018960	31240015	31242422	-	Unknown protein
CG_Chr05	ClCG05G018970	31252009	31256889	+	Leucine-rich repeat receptor-like protein kinase family protein LENGTH=1124
CG_Chr05	ClCG05G018980	31259265	31264467	+	CBS domain-containing protein, putative, expressed
CG_Chr05	ClCG05G018990	31267295	31268998	-	60S ribosomal protein L24
CG_Chr05	ClCG05G019000	31273554	31278919	+	S-adenosyl-L-methionine-dependent methyltransferases superfamily protein LENGTH=724
CG_Chr05	ClCG05G019010	31283972	31289089	-	Sec14p-like phosphatidylinositol transfer family protein LENGTH=296
CG_Chr05	ClCG05G019020	31284657	31286583	+	Erythronate-4-phosphate dehydrogenase family protein
CG_Chr05	ClCG05G019030	31290318	31298888	-	Unknown protein
CG_Chr05	ClCG05G019040	31302810	31307294	-	Unknown protein
CG_Chr05	ClCG05G019050	31303302	31307732	+	ABC transporter F family member 4
CG_Chr05	ClCG05G019060	31309473	31313856	+	Glucan endo-1,3-beta-glucosidase, putative
CG_Chr05	ClCG05G019070	31315069	31317059	+	Cov1
CG_Chr05	ClCG05G019110	31325392	31328176	-	Lipase, putative, expressed
CG_Chr05	ClCG05G019120	31333676	31336483	+	Outer envelope pore protein 24, chloroplastic
CG_Chr05	ClCG05G019130	31338882	31343021	+	Nucleolin
CG_Chr05	ClCG05G019140	31346665	31354971	-	COP9 signalosome complex subunit 4
CG_Chr05	ClCG05G019150	31356972	31367602	+	F27F5.22
CG_Chr05	ClCG05G019160	31401442	31405809	+	Protein phosphatase 2c, putative
CG_Chr05	ClCG05G019170	31407628	31410531	+	Nucleotide-diphospho-sugar transferase family protein LENGTH=428
CG_Chr05	ClCG05G019180	31410887	31420074	+	DNA-3-methyladenine glycosylase, putative
CG_Chr05	ClCG05G019190	31426221	31428789	+	F18O14.5
CG_Chr05	ClCG05G019200	31450317	31452647	+	Coiled-coil domain-containing protein 109A
CG_Chr05	ClCG05G019210	31463091	31464122	+	Glycosyl transferase family 8 family protein
CG_Chr05	ClCG05G019220	31470180	31472924	+	Pentatricopeptide repeat-containing protein, putative
CG_Chr05	ClCG05G019230	31477010	31477537	+	Calmodulin, putative
CG_Chr05	ClCG05G019240	31480075	31482429	+	30S ribosomal protein S9
CG_Chr05	ClCG05G019250	31483953	31487245	+	50S ribosomal protein L13, chloroplastic
CG_Chr05	ClCG05G019260	31488085	31498484	+	Exocyst complex component
CG_Chr05	ClCG05G019270	31504944	31506716	-	T1N15.7
CG_Chr05	ClCG05G019280	31514060	31519182	-	Similarity to protein kinase
CG_Chr05	ClCG05G019290	31531209	31531643	-	Cytochrome P450, putative
CG_Chr05	ClCG05G019300	31531719	31556403	-	Cytochrome P450
CG_Chr05	ClCG05G019310	31564892	31565205	-	Unknown protein
CG_Chr05	ClCG05G019320	31571897	31596251	-	Cytochrome P450
CG_Chr05	ClCG05G019330	31596556	31597495	-	Cytochrome P450, putative
CG_Chr05	ClCG05G019340	31623812	31627119	-	Cytochrome P450, putative
CG_Chr05	ClCG05G019350	31638346	31640094	-	Cytochrome P450
CG_Chr05	ClCG05G019360	31648354	31651356	-	Cytochrome P450
CG_Chr05	ClCG05G019370	31657866	31658384	-	Cytochrome P450, putative
CG_Chr05	ClCG05G019380	31661600	31662913	+	RNA-directed DNA polymerase (reverse transcriptase)-related family protein LENGTH=746
CG_Chr05	ClCG05G019390	31665733	31669664	-	Cytochrome P450
CG_Chr05	ClCG05G019400	31681952	31683800	-	Cytochrome P450
CG_Chr05	ClCG05G019410	31685923	31688127	-	Cytochrome P450
CG_Chr05	ClCG05G019420	31699386	31702229	-	Cytochrome P450
CG_Chr05	ClCG05G019430	31703646	31704154	-	Unknown protein
CG_Chr05	ClCG05G019440	31705358	31708674	-	Myb family transcription factor-like protein
CG_Chr05	ClCG05G019450	31719619	31720218	+	Seven transmembrane domain protein
CG_Chr05	ClCG05G019460	31720667	31725996	+	Pentatricopeptide repeat-containing protein
CG_Chr05	ClCG05G019470	31727247	31730806	-	B3 domain-containing protein
CG_Chr05	ClCG05G019480	31733068	31735869	-	Pyridoxal phosphate (PLP)-dependent transferases superfamily protein LENGTH=895
CG_Chr05	ClCG05G019490	31746588	31748846	+	Cytochrome P450 superfamily protein LENGTH=502
CG_Chr05	ClCG05G019500	31749333	31752882	-	Lysine/histidine transporter
CG_Chr05	ClCG05G019510	31759399	31762546	+	Signal peptidase I, putative
CG_Chr05	ClCG05G019520	31763677	31765896	+	Signal peptidase I, putative
CG_Chr05	ClCG05G019530	31774328	31778623	+	Nucleobase-ascorbate transporter
CG_Chr05	ClCG05G019540	31779884	31783097	-	Nbs-lrr resistance protein
CG_Chr05	ClCG05G019550	31790109	31796617	+	Gamma-tubulin complex component 5-like
CG_Chr05	ClCG05G019560	31797225	31806103	+	CST complex subunit CTC1-like protein
CG_Chr05	ClCG05G019570	31816138	31816809	-	myb domain protein r1 LENGTH=305
CG_Chr05	ClCG05G019580	31833787	31834485	-	Plant-specific domain TIGR01570 family protein
CG_Chr05	ClCG05G019590	31849056	31872034	+	Acyl-peptide hydrolase-like protein
CG_Chr05	ClCG05G019600	31870314	31871198	-	Pheromone receptor-like protein
CG_Chr05	ClCG05G019610	31877714	31882077	-	Transcription factor, putative
CG_Chr05	ClCG05G019620	31883118	31883409	-	Unknown protein
CG_Chr05	ClCG05G019630	31894076	31906827	-	RNA-binding protein 47
CG_Chr05	ClCG05G019640	31917089	31917412	-	Unknown protein
CG_Chr05	ClCG05G019650	31917477	31917761	-	Unknown protein
CG_Chr05	ClCG05G019660	31921158	31924720	-	RNA-binding protein 47
CG_Chr05	ClCG05G019670	31929659	31937121	+	Unknown protein
CG_Chr05	ClCG05G019680	31929690	31937947	-	Unknown protein
CG_Chr05	ClCG05G019690	31938240	31939952	-	Heme oxygenase 2
CG_Chr05	ClCG05G019700	31946604	31950176	-	RNA-binding protein 47
CG_Chr05	ClCG05G019710	31952576	31952911	-	Unknown protein
CG_Chr05	ClCG05G019720	31958520	31966041	-	Heme oxygenase 2
CG_Chr05	ClCG05G019730	31969425	31981517	-	Alpha/beta-Hydrolases superfamily protein
CG_Chr05	ClCG05G019740	31985734	31990621	+	26S proteasome non-ATPase regulatory subunit, putative
CG_Chr05	ClCG05G019750	31995534	31995989	-	Unknown protein
CG_Chr05	ClCG05G019760	32008468	32013243	+	Dihydroflavonol-4-reductase
CG_Chr05	ClCG05G019770	32020005	32024755	+	Phosphatase 2C family protein
CG_Chr05	ClCG05G019780	32027499	32028398	+	BRI1 kinase inhibitor 1 LENGTH=337
CG_Chr05	ClCG05G019790	32027733	32029878	-	Unknown protein
CG_Chr05	ClCG05G019800	32037049	32037321	-	Polcalcin Bet v 4
CG_Chr05	ClCG05G019810	32049730	32050023	-	Calmodulin-like protein 3
CG_Chr05	ClCG05G019820	32058154	32058417	-	Calfumirin-1
CG_Chr05	ClCG05G019830	32065902	32069532	+	Tic22-like family protein LENGTH=268
CG_Chr05	ClCG05G019850	32079143	32083016	+	Myosin-10
CG_Chr05	ClCG05G019860	32083627	32086992	-	Protein CYPRO4, putative
CG_Chr05	ClCG05G019870	32091672	32095777	-	Alpha-amylase
CG_Chr05	ClCG05G019880	32097968	32100364	-	Peroxisomal multifunctional enzyme type 2
CG_Chr05	ClCG05G019890	32102232	32105580	-	Cytochrome P450
CG_Chr05	ClCG05G019900	32119403	32127241	-	Coenzyme Q-binding protein COQ10 homolog B, mitochondrial
CG_Chr05	ClCG05G019910	32129842	32132462	+	DNA-directed RNA polymerase
CG_Chr05	ClCG05G019920	32133139	32137933	-	THO complex, subunit 5
CG_Chr05	ClCG05G019930	32142868	32149048	+	Trimethylguanosine synthase
CG_Chr05	ClCG05G019940	32153434	32157083	+	Remorin-1 protein
CG_Chr05	ClCG05G019950	32157466	32194513	-	alpha/beta-Hydrolases superfamily protein LENGTH=467
CG_Chr05	ClCG05G019970	32203543	32203829	-	Unknown protein
CG_Chr05	ClCG05G019980	32207526	32208200	-	BHLH transcription factor
CG_Chr05	ClCG05G019990	32212365	32216451	-	WD-repeat protein, putative
CG_Chr05	ClCG05G020000	32218083	32218433	+	Unknown protein
CG_Chr05	ClCG05G020010	32221285	32222743	-	Heat shock transcription factor
CG_Chr05	ClCG05G020020	32264701	32267769	+	S-ribonuclease binding protein 1
CG_Chr05	ClCG05G020030	32268968	32271133	-	NAC domain protein
CG_Chr05	ClCG05G020040	32277049	32278428	+	HXXXD-type acyl-transferase-like protein
CG_Chr05	ClCG05G020060	32284003	32301720	-	HXXXD-type acyl-transferase-like protein
CG_Chr05	ClCG05G020070	32302672	32303115	+	Unknown protein
CG_Chr05	ClCG05G020080	32319879	32320334	-	Ethylene-responsive transcription factor
CG_Chr05	ClCG05G020090	32329989	32331242	-	Zinc finger, C2H2 type family protein
CG_Chr05	ClCG05G020100	32334245	32336195	+	Protein ssh4
CG_Chr05	ClCG05G020110	32349286	32349488	-	Unknown protein
CG_Chr05	ClCG05G020120	32349576	32350436	-	Unknown protein
CG_Chr05	ClCG05G020130	32350262	32360512	+	Kinesin-like protein
CG_Chr05	ClCG05G020140	32361526	32365150	-	Unknown protein
CG_Chr05	ClCG05G020150	32367048	32368349	-	Leucine-rich repeat (LRR) family protein LENGTH=404
CG_Chr05	ClCG05G020160	32369659	32372247	-	WRKY transcription factor, putative
CG_Chr05	ClCG05G020170	32386217	32391098	+	Cysteine proteinase
CG_Chr05	ClCG05G020180	32395989	32398310	-	Serine/threonine-protein kinase WNK (With No Lysine)-related LENGTH=386
CG_Chr05	ClCG05G020190	32399387	32400179	-	Unknown protein
CG_Chr05	ClCG05G020200	32405107	32406453	+	Calcium-binding protein
CG_Chr05	ClCG05G020210	32407294	32410880	-	F-box family protein
CG_Chr05	ClCG05G020220	32411729	32416827	+	DNA-directed RNA polymerase
CG_Chr05	ClCG05G020230	32419824	32421328	+	Cyclin D
CG_Chr05	ClCG05G020240	32432202	32433640	+	L-asparaginase, putative
CG_Chr05	ClCG05G020250	32434860	32435960	-	Receptor protein kinase-like protein
CG_Chr05	ClCG05G020260	32455191	32456021	+	myb domain protein r1 LENGTH=305
CG_Chr05	ClCG05G020270	32458503	32465123	-	Mortality factor 4-like protein 1
CG_Chr05	ClCG05G020280	32468104	32468649	-	F-box protein GID2, putative
CG_Chr05	ClCG05G020290	32481074	32484682	+	Unknown protein
CG_Chr05	ClCG05G020300	32491195	32491674	-	RAN GTPASE ACTIVATING protein 2
CG_Chr05	ClCG05G020310	32494952	32496499	-	Cytochrome P450, putative
CG_Chr05	ClCG05G020320	32500403	32505599	-	Cyclin A, putative
CG_Chr05	ClCG05G020330	32506968	32507695	+	Unknown protein
CG_Chr05	ClCG05G020340	32507151	32508359	-	Unknown protein
CG_Chr05	ClCG05G020350	32512226	32515141	+	Cytochrome P450
CG_Chr05	ClCG05G020360	32519077	32520937	+	Cytochrome P450 family protein
CG_Chr05	ClCG05G020370	32523568	32526319	+	Cytochrome P450 family protein
CG_Chr05	ClCG05G020380	32530433	32533286	+	Cytochrome P450 family protein
CG_Chr05	ClCG05G020390	32533393	32539797	+	Eukaryotic aspartyl protease family protein LENGTH=631
CG_Chr05	ClCG05G020400	32541500	32544142	+	Lipase, putative, expressed
CG_Chr05	ClCG05G020410	32546919	32548663	+	Progesterone 5-beta-reductase
CG_Chr05	ClCG05G020420	32550162	32553967	+	Glycine-rich cell wall structural protein 1
CG_Chr05	ClCG05G020430	32554848	32558469	+	Uncharacterised protein family SERF LENGTH=78
CG_Chr05	ClCG05G020440	32559772	32560944	+	Unknown protein
CG_Chr05	ClCG05G020460	32563962	32564392	+	Glycosyl hydrolase family 35 protein LENGTH=81
CG_Chr05	ClCG05G020480	32567354	32568579	+	Glycosyl hydrolase family 35 protein LENGTH=81
CG_Chr05	ClCG05G020490	32574559	32574823	-	Unknown protein
CG_Chr05	ClCG05G020500	32574728	32581332	+	Family of unknown function (DUF566) LENGTH=644
CG_Chr05	ClCG05G020510	32586418	32587667	-	LOB domain-containing protein, putative
CG_Chr05	ClCG05G020520	32588491	32589772	-	LOB domain-containing protein, putative
CG_Chr05	ClCG05G020530	32604727	32605515	-	Zinc-finger protein 1
CG_Chr05	ClCG05G020540	32621736	32623563	+	Transcription factor, putative
CG_Chr05	ClCG05G020550	32625712	32632871	+	Leucine-rich repeat (LRR) family protein LENGTH=760
CG_Chr05	ClCG05G020560	32634502	32642674	+	Ubiquitin system component Cue protein
CG_Chr05	ClCG05G020570	32643185	32651662	-	Interferon-related developmental regulator family protein
CG_Chr05	ClCG05G020580	32667699	32668996	+	Cyclin d, putative
CG_Chr05	ClCG05G020590	32672272	32677851	-	calcium-transporting ATPase, putative LENGTH=1049
CG_Chr05	ClCG05G020610	32688688	32690676	+	Acyl-CoA N-acyltransferase with RING/FYVE/PHD-type zinc finger protein
CG_Chr05	ClCG05G020620	32694662	32695279	-	ZCF37 LENGTH=211
CG_Chr05	ClCG05G020630	32698875	32703218	-	GPN-loop GTPase
CG_Chr05	ClCG05G020650	32704667	32706046	+	LIM transcription factor
CG_Chr05	ClCG05G020660	32706409	32707503	-	Seed dormancy protein
CG_Chr05	ClCG05G020670	32711910	32715505	+	Nucleobase-ascorbate transporter 2
CG_Chr05	ClCG05G020680	32717284	32718086	+	Unknown protein
CG_Chr05	ClCG05G020690	32720403	32726154	-	Transducin family protein / WD-40 repeat family protein LENGTH=815
CG_Chr05	ClCG05G020700	32729523	32761902	-	Serine carboxypeptidase, putative
CG_Chr05	ClCG05G020710	32762058	32763154	-	serine carboxypeptidase-like 16 LENGTH=435
CG_Chr05	ClCG05G020720	32771630	32772257	+	Annexin
CG_Chr05	ClCG05G020730	32775901	32782428	-	Early-responsive to dehydration family protein
CG_Chr05	ClCG05G020740	32786870	32790251	+	U-box domain-containing protein
CG_Chr05	ClCG05G020750	32792695	32793563	-	proline-rich family protein LENGTH=98
CG_Chr05	ClCG05G020760	32795196	32798838	-	HIT zinc finger family protein, expressed
CG_Chr05	ClCG05G020770	32798458	32798832	+	Unknown protein
CG_Chr05	ClCG05G020780	32803711	32819378	-	Embryo defective 2765
CG_Chr05	ClCG05G020790	32826602	32831289	-	Cytochrome c oxidase subunit 2
CG_Chr05	ClCG05G020800	32833116	32834522	-	Scarecrow-like transcription factor 3 family protein
CG_Chr05	ClCG05G020810	32843398	32851146	-	Crossover junction endonuclease MUS81
CG_Chr05	ClCG05G020840	32858010	32860567	+	ATP synthase subunit d
CG_Chr05	ClCG05G020850	32860705	32869397	-	Mitochondrial carrier protein, putative
CG_Chr05	ClCG05G020860	32873605	32876391	-	Unknown protein
CG_Chr05	ClCG05G020870	32877311	32881145	-	IQ domain-containing protein
CG_Chr05	ClCG05G020880	32883053	32891398	-	Nuclear receptor corepressor
CG_Chr05	ClCG05G020890	32900349	32905877	+	Serine carboxypeptidase-like 27
CG_Chr05	ClCG05G020900	32908926	32913193	+	Tetraspanin-6
CG_Chr05	ClCG05G020910	32923585	32927678	+	MLO-like protein
CG_Chr05	ClCG05G020920	32929567	32931719	+	Ubiquitin-conjugating enzyme E2 C, putative
CG_Chr05	ClCG05G020930	32934625	32945010	-	Protein kinase superfamily protein LENGTH=814
CG_Chr05	ClCG05G020940	32973849	32974610	+	Unknown protein
CG_Chr05	ClCG05G020950	32974643	32985188	+	Anthranilate synthase component II
CG_Chr05	ClCG05G020960	32991554	32997043	-	Patatin-related family protein
CG_Chr05	ClCG05G020970	33010957	33012848	-	proline-rich extensin-like receptor kinase 10 LENGTH=762
CG_Chr05	ClCG05G020980	33011992	33012774	+	Glycine-rich protein family LENGTH=255
CG_Chr05	ClCG05G020990	33014871	33018218	+	BEST Arabidopsis thaliana protein match is: my s in 578 species: Archae - 107; Bacteria - 678; Metazoa - 3983; Fungi - 607; Plants - 315; Viruses - 16; Other Eukaryotes - 2578 (source: NCBI BLink). LENGTH=666
CG_Chr05	ClCG05G021000	33019638	33020621	-	alpha/beta-Hydrolases superfamily protein LENGTH=330
CG_Chr05	ClCG05G021010	33021309	33023223	-	Unknown protein
CG_Chr05	ClCG05G021020	33025421	33030091	-	Aquaporin 2
CG_Chr05	ClCG05G021030	33043674	33048923	-	mRNA-decapping enzyme 2
CG_Chr05	ClCG05G021040	33050509	33060916	+	Endoplasmic reticulum metallopeptidase
CG_Chr05	ClCG05G021050	33065071	33068645	-	GATA transcription factor, putative
CG_Chr05	ClCG05G021060	33085518	33090712	-	Dolichyl-diphosphooligosaccharide-protein glycosyltransferase subunit
CG_Chr05	ClCG05G021070	33093325	33097493	+	Phototropic-responsive NPH3 family protein
CG_Chr05	ClCG05G021080	33106145	33107993	+	Kinesin like protein
CG_Chr05	ClCG05G021090	33110952	33115791	-	Synaptotagmin-7
CG_Chr05	ClCG05G021100	33124691	33125404	+	N-acetyltransferase
CG_Chr05	ClCG05G021110	33134374	33135663	+	Kinase family protein
CG_Chr05	ClCG05G021120	33140156	33140659	+	DNL-type zinc finger protein
CG_Chr05	ClCG05G021130	33140774	33148682	+	ATPase ASNA1-like protein
CG_Chr05	ClCG05G021140	33150075	33154467	+	Cysteine proteinases superfamily protein LENGTH=345
CG_Chr05	ClCG05G021150	33155250	33165813	-	pumilio 4 LENGTH=1003
CG_Chr05	ClCG05G021160	33155468	33156700	+	Ubiquitin carboxyl-terminal hydrolase family protein LENGTH=387
CG_Chr05	ClCG05G021170	33171820	33174907	-	Thioredoxin-like 8 family protein
CG_Chr05	ClCG05G021180	33176973	33194510	-	Amino acid transporter family protein
CG_Chr05	ClCG05G021190	33203449	33204016	+	Unknown protein
CG_Chr05	ClCG05G021200	33209109	33209594	+	SKP1-like protein
CG_Chr05	ClCG05G021210	33214409	33217572	+	U-box domain-containing protein 15
CG_Chr05	ClCG05G021220	33217609	33227670	-	Vacuolar protein sorting, putative
CG_Chr05	ClCG05G021230	33232034	33238513	-	WGS project CAID00000000 data, contig chromosome 07
CG_Chr05	ClCG05G021240	33243686	33245194	-	Cysteine proteinase-like protein
CG_Chr05	ClCG05G021250	33256417	33259842	+	ACT domain-containing family protein
CG_Chr05	ClCG05G021260	33262550	33264592	-	Ribonuclease H-like superfamily protein LENGTH=575
CG_Chr05	ClCG05G021270	33263960	33270178	+	Glycine-rich RNA-binding family protein
CG_Chr05	ClCG05G021280	33272427	33273785	-	Unknown protein
CG_Chr05	ClCG05G021290	33274510	33276858	-	Pentatricopeptide repeat-containing family protein
CG_Chr05	ClCG05G021300	33278709	33282298	+	Unknown protein
CG_Chr05	ClCG05G021310	33294586	33317933	+	Major facilitator superfamily protein LENGTH=601
CG_Chr05	ClCG05G021330	33325184	33332894	-	Pectate lyase, putative
CG_Chr05	ClCG05G021340	33346920	33363326	+	Glycogen debranching enzyme
CG_Chr05	ClCG05G021350	33370347	33371366	+	C2H2-type zinc finger family protein LENGTH=362
CG_Chr05	ClCG05G021360	33372919	33375513	-	laccase 11 LENGTH=557
CG_Chr05	ClCG05G021370	33384350	33389645	+	NAC domain containing protein 50
CG_Chr05	ClCG05G021380	33392520	33396238	+	NAC domain containing protein 53 LENGTH=549
CG_Chr05	ClCG05G021390	33397233	33401620	-	Malate dehydrogenase
CG_Chr05	ClCG05G021400	33407210	33412216	+	4-coumarate-CoA ligase-like protein
CG_Chr05	ClCG05G021410	33416082	33416714	+	Glycine-rich cell wall structural protein 1
CG_Chr05	ClCG05G021420	33418837	33425347	-	RNA-binding protein Nova-1
CG_Chr05	ClCG05G021430	33425040	33425315	+	Unknown protein
CG_Chr05	ClCG05G021440	33446320	33451435	+	RING/U-box domain-containing protein
CG_Chr05	ClCG05G021450	33452460	33455359	-	Non-symbiotic hemoglobin 2
CG_Chr05	ClCG05G021460	33466756	33467133	-	Cyclin-dependent protein kinase inhibitor Siamese
CG_Chr05	ClCG05G021470	33482087	33491624	+	glycosyl transferase family 1 protein LENGTH=1031
CG_Chr05	ClCG05G021480	33493426	33500630	-	Phosphoprotein phosphatase, putative
CG_Chr05	ClCG05G021490	33524419	33531017	+	Exostosin-2
CG_Chr05	ClCG05G021500	33542685	33548086	+	Kinase-like protein
CG_Chr05	ClCG05G021510	33550189	33554756	+	Mitochondrial carrier protein
CG_Chr05	ClCG05G021520	33557411	33559103	-	Unknown protein
CG_Chr05	ClCG05G021540	33563347	33568460	-	mRNA cap guanine-N7 methyltransferase
CG_Chr05	ClCG05G021550	33570294	33592440	-	Amino acid transporter, putative
CG_Chr05	ClCG05G021560	33602562	33606357	-	OTU-like cysteine protease family protein
CG_Chr05	ClCG05G021570	33644204	33664845	+	DEMETER
CG_Chr05	ClCG05G021580	33682349	33683012	-	Unknown protein
CG_Chr05	ClCG05G021590	33693837	33696919	+	Trihelix transcription factor GT-2
CG_Chr05	ClCG05G021600	33704397	33706485	+	Cytochrome P450
CG_Chr05	ClCG05G021620	33713374	33726209	-	UDP-glycosyltransferase 1
CG_Chr05	ClCG05G021630	33724864	33726257	+	Unknown protein
CG_Chr05	ClCG05G021640	33728322	33730557	+	UDP-glycosyltransferase 1
CG_Chr05	ClCG05G021650	33734077	33748153	+	Kelch repeat-containing family protein
CG_Chr05	ClCG05G021660	33746141	33747874	-	RAB6-interacting golgin
CG_Chr05	ClCG05G021670	33752757	33758075	+	Cyclin dependent kinase A
CG_Chr05	ClCG05G021680	33761589	33766497	+	Alkaline/neutral invertase
CG_Chr05	ClCG05G021690	33767264	33769219	-	60s acidic ribosomal protein-like protein
CG_Chr05	ClCG05G021700	33772925	33774977	-	Heavy metal transport/detoxification superfamily protein LENGTH=352
CG_Chr05	ClCG05G021710	33800526	33807084	+	DIPHOSPHOMEVALONATE DECARBOXYLASE-like protein
CG_Chr05	ClCG05G021720	33807999	33819290	+	Aspartyl aminopeptidase, putative
CG_Chr05	ClCG05G021730	33821451	33821841	-	Unknown protein
CG_Chr05	ClCG05G021740	33824415	33831818	-	R3h domain containing protein, putative
CG_Chr05	ClCG05G021750	33839048	33839571	-	Germin-like protein subfamily 3 member 2
CG_Chr05	ClCG05G021760	33841712	33843258	-	L-aminoadipate-semialdehyde dehydrogenase-phosphopantetheinyl transferase
CG_Chr05	ClCG05G021770	33843826	33844201	-	Aminoadipate-semialdehyde dehydrogenase, putative
CG_Chr05	ClCG05G021780	33846113	33848729	-	Iron-sulfur cluster insertion protein ErpA
CG_Chr05	ClCG05G021800	33851737	33853589	-	Replication protein A 14 kDa subunit B
CG_Chr05	ClCG05G021810	33855265	33858649	-	At2g04039/
CG_Chr05	ClCG05G021820	33861428	33864130	+	Unknown protein
CG_Chr05	ClCG05G021830	33865569	33868554	+	Glycine rich protein, putative
CG_Chr05	ClCG05G021840	33868431	33874461	-	Ribonuclease
CG_Chr05	ClCG05G021850	33870460	33873338	+	Unknown protein
CG_Chr05	ClCG05G021860	33882202	33888197	+	Subtilase family protein
CG_Chr05	ClCG05G021870	33889163	33896603	+	Pentatricopeptide repeat-containing protein, putative
CG_Chr05	ClCG05G021880	33902433	33903221	+	Ovate family protein 18
CG_Chr05	ClCG05G021890	33905294	33908606	-	Nuclear transport factor 2 (NTF2) family protein
CG_Chr05	ClCG05G021900	33912102	33920203	-	Exocyst subunit exo70 family protein A1
CG_Chr05	ClCG05G021910	33924906	33928011	+	RNA pyrophosphohydrolase
CG_Chr05	ClCG05G021920	33929567	33931021	-	Glycosyl transferase, group 1
CG_Chr05	ClCG05G021930	33932721	33939468	-	Uricase
CG_Chr05	ClCG05G021940	33948863	33953222	+	Apoptosis-inducing factor, putative
CG_Chr05	ClCG05G021950	33954908	33957941	+	Charged multivesicular body protein, putative
CG_Chr05	ClCG05G021960	33959003	33966202	-	BZIP transcription factor
CG_Chr05	ClCG05G021970	33959065	33962797	+	Unknown protein
CG_Chr07	ClCG07G010270	25992245	25998566	-	Alpha-1,3-mannosyltransferase ALG2
CG_Chr07	ClCG07G010280	25999643	26003992	-	tubby like protein 7 LENGTH=379
CG_Chr07	ClCG07G010290	26008880	26012672	+	Uroporphyrinogen decarboxylase
CG_Chr07	ClCG07G010300	26014293	26018709	-	ubiquitin-conjugating enzyme 35 LENGTH=154
CG_Chr07	ClCG07G010310	26029361	26030680	+	lectin protein kinase family protein LENGTH=850
CG_Chr07	ClCG07G010320	26039193	26045734	+	4-methyl-5-thiazole monophosphate biosynthesis protein
CG_Chr07	ClCG07G010330	26049905	26056663	+	Protein kinase superfamily protein LENGTH=390
CG_Chr07	ClCG07G010340	26054869	26056704	-	ABC transporter family protein
CG_Chr07	ClCG07G010350	26059635	26062979	+	Bifunctional protein HldE
CG_Chr07	ClCG07G010360	26081249	26087280	+	Mitogen-activated protein kinase homologue
CG_Chr07	ClCG07G010370	26088578	26088785	+	Unknown protein
CG_Chr07	ClCG07G010380	26089184	26096954	+	Solanesyl diphosphate synthase family protein
CG_Chr07	ClCG07G010390	26102776	26104926	+	Pentatricopeptide repeat-containing protein, putative
CG_Chr07	ClCG07G010400	26109959	26110483	-	Unknown protein
CG_Chr07	ClCG07G010410	26113784	26114170	-	Glycine rich protein, putative
CG_Chr07	ClCG07G010420	26124761	26140623	-	Anaphase-promoting complex subunit 5
CG_Chr07	ClCG07G010430	26140452	26140667	+	Unknown protein
CG_Chr07	ClCG07G010440	26142618	26143280	-	60S ribosomal protein L10
CG_Chr07	ClCG07G010450	26154001	26155773	+	Cationic amino acid transporter, putative
CG_Chr07	ClCG07G010460	26197965	26199548	+	Gibberellin 2-oxidase
CG_Chr07	ClCG07G010470	26207537	26209850	-	Heme-binding protein, putative
CG_Chr07	ClCG07G010480	26211010	26220437	-	GW2-6A-Lk
CG_Chr07	ClCG07G010490	26243480	26247193	+	Lipoxygenase
CG_Chr07	ClCG07G010500	26259847	26260089	+	VQ motif-containing protein
CG_Chr07	ClCG07G010510	26261230	26261472	+	VQ motif-containing protein
CG_Chr07	ClCG07G010520	26279434	26280934	+	Polygalacturonase, putative
CG_Chr07	ClCG07G010530	26282343	26290527	-	CTC-interacting domain 9 protein
CG_Chr07	ClCG07G010540	26339282	26343696	+	Unknown protein
CG_Chr07	ClCG07G010550	26364685	26366472	+	9-cis-epoxycarotenoid dioxygenase
CG_Chr07	ClCG07G010560	26395793	26401276	+	Caffeoyl-CoA O-methyltransferase 1
CG_Chr07	ClCG07G010570	26402054	26406431	+	Nucleotide/sugar transporter family protein LENGTH=340
CG_Chr07	ClCG07G010580	26408562	26410594	+	Ubiquitin carboxyl-terminal hydrolase
CG_Chr07	ClCG07G010590	26410665	26419565	+	Ubiquitin carboxyl-terminal hydrolase
CG_Chr07	ClCG07G010600	26425770	26429278	+	Glutathione S-transferase
CG_Chr07	ClCG07G010610	26439179	26448738	+	Glutathione s-transferase, putative
CG_Chr07	ClCG07G010620	26461792	26463219	-	Protein kinase homolog
CG_Chr07	ClCG07G010630	26488452	26493969	-	Kinesin-4
CG_Chr07	ClCG07G010640	26505539	26508403	+	CASP-like protein 10
CG_Chr07	ClCG07G010650	26537239	26538594	-	Cement protein 3B variant 1
CG_Chr07	ClCG07G010660	26543458	26548341	-	Ribosomal silencing factor RsfS
CG_Chr07	ClCG07G010670	26549706	26560710	-	Chaperone protein dnaJ
CG_Chr07	ClCG07G010680	26565312	26569070	-	Kinase family protein
CG_Chr07	ClCG07G010690	26579226	26583980	+	FAD/NAD(P)-binding oxidoreductase family protein LENGTH=384
CG_Chr07	ClCG07G010700	26586205	26588021	+	Photosystem II 10 kDa polypeptide family protein
CG_Chr07	ClCG07G010710	26595559	26605524	+	Translation initiation factor IF-2
CG_Chr07	ClCG07G010720	26595881	26598780	-	Leucine-rich repeat (LRR) family protein LENGTH=847
CG_Chr07	ClCG07G010730	26598797	26599524	-	High mobility group protein
CG_Chr07	ClCG07G010740	26607465	26614737	+	Pleckstrin homology domain-containing family protein
CG_Chr07	ClCG07G010750	26618103	26621982	-	Dentin sialophosphoprotein-like protein
CG_Chr07	ClCG07G010760	26633212	26636449	+	Phytoene synthase 3
CG_Chr07	ClCG07G010770	26638696	26644472	-	NPR1-1 protein
CG_Chr07	ClCG07G010780	26648898	26652321	-	Galactoside 2-alpha-L-fucosyltransferase, putative
CG_Chr07	ClCG07G010790	26661597	26677138	-	ATP-dependent RNA helicase, putative
CG_Chr07	ClCG07G010800	26682245	26684771	-	Oxygen-evolving enhancer protein 2 chloroplastic-like protein
CG_Chr07	ClCG07G010810	26690513	26695239	+	Reticulon-like protein
CG_Chr07	ClCG07G010820	26716172	26724147	+	Amine oxidase, putative
CG_Chr07	ClCG07G010830	26732295	26737048	-	N-acetyl-D-glucosamine kinase
CG_Chr07	ClCG07G010840	26744090	26748203	-	Zinc knuckle family protein
CG_Chr07	ClCG07G010850	26757364	26758210	+	Jasmonate ZIM domain protein j
CG_Chr07	ClCG07G010860	26759119	26770935	-	Topoisomerase II-associated protein PAT1 LENGTH=787
CG_Chr07	ClCG07G010870	26774670	26778673	-	Serine hydroxymethyltransferase
CG_Chr07	ClCG07G010880	26781794	26790057	+	60S ribosomal protein L27
CG_Chr07	ClCG07G010890	26786267	26787921	-	Unknown protein
CG_Chr07	ClCG07G010900	26793212	26794543	+	SCARECROW
CG_Chr07	ClCG07G010910	26805247	26814368	-	Myosin-related family protein
CG_Chr07	ClCG07G010920	26828803	26831379	+	Fortune-1
CG_Chr07	ClCG07G010930	26829459	26848126	-	Glutamate-1-semialdehyde 2,1-aminomutase 1
CG_Chr07	ClCG07G010940	26851935	26858371	-	S-acyltransferase
CG_Chr07	ClCG07G010950	26868459	26874713	+	FAR1-related sequence 1 LENGTH=774
CG_Chr07	ClCG07G010960	26878705	26882235	+	FAR1-related sequence 4 LENGTH=732
CG_Chr07	ClCG07G010970	26882832	26890826	-	Cytochrome P450, putative
CG_Chr07	ClCG07G010980	26892184	26898533	-	Phototropic-responsive NPH3 family protein LENGTH=593
CG_Chr07	ClCG07G010990	26912988	26913623	+	VQ motif-containing family protein
CG_Chr07	ClCG07G011000	26925925	26933514	+	Pectinesterase
CG_Chr07	ClCG07G011010	26938851	26940497	+	ATPase WRNIP1
CG_Chr07	ClCG07G011020	26941149	26945306	-	Coproporphyrinogen-III oxidase, aerobic
CG_Chr07	ClCG07G011030	26951786	26957011	+	2-oxoglutarate (2OG) and Fe(II)-dependent oxygenase superfamily protein LENGTH=364
CG_Chr07	ClCG07G011040	26960378	26960888	+	Unknown protein
CG_Chr07	ClCG07G011050	26976737	26978532	-	Unknown protein
CG_Chr07	ClCG07G011060	26976908	26978683	+	Carotenoid cleavage dioxygenase 4
CG_Chr07	ClCG07G011070	26984136	26988048	-	Ectonucleoside triphosphate diphosphohydrolase 8
CG_Chr07	ClCG07G011080	26991347	26995016	-	ABC transporter family protein
CG_Chr07	ClCG07G011090	27041146	27042920	+	Unknown protein
CG_Chr07	ClCG07G011100	27060278	27062825	+	glycine/proline-rich protein LENGTH=173
CG_Chr07	ClCG07G011110	27115215	27117642	+	Cytochrome P450 family protein
CG_Chr07	ClCG07G011120	27127361	27135005	-	embryo defective 3006 LENGTH=180
CG_Chr07	ClCG07G011130	27141933	27143161	-	Fiber protein Fb34
CG_Chr07	ClCG07G011140	27142034	27149352	+	Unknown protein
CG_Chr07	ClCG07G011150	27157698	27158300	+	Late embryogenesis abundant (LEA) hydroxyproline-rich glycoprotein family member
CG_Chr07	ClCG07G011160	27168357	27175191	+	Unknown protein
CG_Chr07	ClCG07G011170	27179744	27190625	-	Beta-amylase, putative
CG_Chr07	ClCG07G011180	27192380	27196247	-	RING finger protein
CG_Chr07	ClCG07G011190	27204187	27211846	-	Pectinacetylesterase family protein
CG_Chr07	ClCG07G011200	27234742	27235148	+	Aspartic proteinase nepenthesin-1, putative
CG_Chr07	ClCG07G011210	27242429	27243775	+	HXXXD-type acyl-transferase-like protein
CG_Chr07	ClCG07G011220	27248432	27254995	+	Pentatricopeptide repeat-containing family protein
CG_Chr07	ClCG07G011230	27253737	27254069	-	Unknown protein
CG_Chr07	ClCG07G011240	27273020	27280245	+	Major facilitator protein
CG_Chr07	ClCG07G011250	27289913	27291376	-	Glycosyl transferase family 1 family protein
CG_Chr07	ClCG07G011260	27292095	27298064	-	Kinase family protein
CG_Chr07	ClCG07G011270	27303827	27304657	+	Zinc finger, C3HC4 type (RING finger) domain-containing protein
CG_Chr07	ClCG07G011280	27313105	27319457	+	Eukaryotic aspartyl protease family protein LENGTH=431
CG_Chr07	ClCG07G011290	27323834	27337194	+	Leucine-rich repeat receptor kinase
CG_Chr07	ClCG07G011300	27339312	27341480	+	Zinc finger protein
CG_Chr07	ClCG07G011310	27342323	27345625	-	Transcription factor, putative
CG_Chr07	ClCG07G011320	27355318	27359670	+	Ankyrin repeat family protein
CG_Chr07	ClCG07G011330	27368328	27369067	+	Unknown protein
CG_Chr07	ClCG07G011340	27376654	27377747	+	Unknown protein
CG_Chr07	ClCG07G011350	27382234	27385841	+	Kinesin light chain, putative
CG_Chr07	ClCG07G011360	27406201	27410032	+	Bidirectional sugar transporter N3
CG_Chr07	ClCG07G011370	27410322	27414757	-	Plant regulator RWP-RK family protein LENGTH=841
CG_Chr07	ClCG07G011380	27438575	27443296	-	26S proteasome non-ATPase regulatory subunit
CG_Chr07	ClCG07G011390	27447028	27452430	-	Cellulose synthase-like protein
CG_Chr07	ClCG07G011400	27468324	27486256	-	Cellulose synthase-like protein
CG_Chr07	ClCG07G011410	27516887	27522845	-	Cellulose synthase-like protein
CG_Chr07	ClCG07G011420	27536293	27548513	-	cellulose synthase like G2 LENGTH=722
CG_Chr07	ClCG07G011430	27551860	27552303	-	Cellulose synthase-like protein
CG_Chr07	ClCG07G011440	27556698	27560531	-	auxin response factor 15 LENGTH=598
CG_Chr07	ClCG07G011450	27592280	27594386	+	DCD (Development and Cell Death) domain protein
CG_Chr07	ClCG07G011470	27600475	27601074	-	Unknown protein
CG_Chr07	ClCG07G011480	27604987	27606782	-	Activated RNA polymerase II transcriptional coactivator p15
CG_Chr07	ClCG07G011490	27608096	27611469	-	Dbj|BAA92898.1
CG_Chr07	ClCG07G011500	27612737	27615622	-	F-box family protein
CG_Chr07	ClCG07G011510	27617074	27624635	-	ATP-dependent zinc metalloprotease FtsH
CG_Chr07	ClCG07G011520	27629710	27631721	-	GDSL esterase/lipase 7
CG_Chr07	ClCG07G011530	27634603	27635199	+	Late embryogenesis abundant hydroxyproline-rich glycoprotein
CG_Chr07	ClCG07G011540	27639204	27646362	-	Dynamin-like family protein
CG_Chr07	ClCG07G011550	27648641	27653510	-	UDP-glucose 4-epimerase family protein
CG_Chr07	ClCG07G011560	27661283	27668402	-	Pentatricopeptide repeat (PPR) superfamily protein LENGTH=559
CG_Chr07	ClCG07G011580	27669196	27673237	-	Long chain acyl-CoA synthetase 4-like protein
CG_Chr07	ClCG07G011590	27676251	27680266	-	Nucleoside diphosphate kinase
CG_Chr07	ClCG07G011600	27690380	27691084	+	NDH subunit NdhS
CG_Chr07	ClCG07G011610	27706097	27706489	+	Unknown protein
CG_Chr07	ClCG07G011620	27716890	27717216	-	Unknown protein
CG_Chr07	ClCG07G011630	27743647	27745357	+	Unknown protein
CG_Chr07	ClCG07G011640	27755406	27760897	+	GPI-anchored protein, putative
CG_Chr07	ClCG07G011650	27755408	27756939	-	Unknown protein
CG_Chr07	ClCG07G011660	27762184	27765693	-	glycine-rich RNA-binding protein 3 LENGTH=309
CG_Chr07	ClCG07G011670	27770327	27779652	-	Plant regulator RWP-RK family protein LENGTH=947
CG_Chr07	ClCG07G011680	27799839	27831465	+	Unknown protein
CG_Chr07	ClCG07G011690	27837934	27850929	+	DIV and RAD interacting factor 1
CG_Chr07	ClCG07G011700	27866852	27873704	+	Gb|AAF26013.1
CG_Chr07	ClCG07G011710	27876112	27888054	+	RNA-binding ASCH domain protein LENGTH=244
CG_Chr07	ClCG07G011720	27889992	27891935	+	Unknown protein
CG_Chr07	ClCG07G011730	27914668	27915554	-	Humj1 family protein
CG_Chr07	ClCG07G011740	27928374	27932091	-	jasmonate-zim-domain protein 10 LENGTH=197
CG_Chr07	ClCG07G011750	27932184	27932582	-	Unknown protein
CG_Chr07	ClCG07G011760	27950391	27957980	-	Hydroxyacylglutathione hydrolase
CG_Chr07	ClCG07G011770	27966939	27972873	+	RNA polymerase II-associated protein 2
CG_Chr07	ClCG07G011780	27979802	27984904	-	Calreticulin-3
CG_Chr07	ClCG07G011790	27991910	27994411	+	Pentatricopeptide repeat-containing family protein
CG_Chr07	ClCG07G011810	28035738	28037364	+	RING finger protein
CG_Chr07	ClCG07G011820	28043016	28046243	+	RING finger protein
CG_Chr07	ClCG07G011830	28050919	28055264	-	Leucine-rich repeat receptor-like protein kinase PEPR2
CG_Chr07	ClCG07G011840	28056347	28058481	+	Unknown protein
CG_Chr07	ClCG07G011850	28062164	28077846	+	CCA-adding enzyme
CG_Chr07	ClCG07G011860	28103595	28108924	+	Serine carboxypeptidase, putative
CG_Chr07	ClCG07G011870	28106254	28111689	-	WGS project CAID00000000 data, contig chromosome 18
CG_Chr07	ClCG07G011880	28178597	28180263	-	Protein kinase superfamily protein LENGTH=401
CG_Chr07	ClCG07G011890	28180604	28182121	-	Unknown protein
CG_Chr07	ClCG07G011900	28182184	28192330	-	ADP-ribosylation factor GTPase-activating protein
CG_Chr07	ClCG07G011910	28213944	28219963	-	Ubiquitin thioesterase OTUB1
CG_Chr07	ClCG07G011920	28228219	28230383	+	Cytochrome p450 51 family protein
CG_Chr07	ClCG07G011930	28230844	28238113	-	Peptidyl-prolyl cis-trans isomerase
CG_Chr07	ClCG07G011940	28240506	28243731	-	Transaldolase-like protein
CG_Chr07	ClCG07G011950	28245029	28245677	-	Unknown protein
CG_Chr07	ClCG07G011960	28251948	28254728	-	Exostosin family protein
CG_Chr07	ClCG07G011970	28288969	28292551	+	Sec14p-like phosphatidylinositol transfer family protein LENGTH=255
CG_Chr07	ClCG07G011980	28294378	28310442	-	DCD (Development and Cell Death) domain protein LENGTH=738
CG_Chr07	ClCG07G011990	28312860	28314160	-	Blight-associated protein P12
CG_Chr07	ClCG07G012000	28318937	28319612	-	Unknown protein
CG_Chr07	ClCG07G012010	28326660	28329025	+	Major facilitator superfamily protein LENGTH=624
CG_Chr07	ClCG07G012020	28333246	28340971	-	NO EXINE FORMATION 1 family protein
CG_Chr07	ClCG07G012030	28371747	28373248	+	DNA-directed RNA polymerase subunit beta
CG_Chr07	ClCG07G012040	28379904	28382054	+	Auxin-responsive GH3 family protein
CG_Chr07	ClCG07G012050	28409267	28409965	+	Ethylene-responsive transcription factor, putative
CG_Chr07	ClCG07G012070	28423171	28434796	+	Potassium transporter 5 family protein
CG_Chr07	ClCG07G012080	28441417	28444418	+	3-beta-hydroxysteroid-delta-isomerase
CG_Chr07	ClCG07G012090	28447929	28452585	+	50S ribosomal protein L1
CG_Chr07	ClCG07G012100	28462158	28466989	+	Aquaporin protein 10
CG_Chr07	ClCG07G012110	28468257	28468604	-	Unknown protein
CG_Chr07	ClCG07G012120	28470163	28473230	-	Golgi SNAP receptor complex member 1
CG_Chr07	ClCG07G012130	28494771	28495571	+	Zinc finger protein, putative
CG_Chr07	ClCG07G012140	28495606	28503184	-	F23A5.5
CG_Chr07	ClCG07G012150	28513368	28514574	+	PPPDE putative thiol peptidase family protein LENGTH=227
CG_Chr07	ClCG07G012160	28519679	28524004	-	Defective in cullin neddylation protein
CG_Chr07	ClCG07G012170	28527168	28529130	+	U11/U12 small nuclear ribonucleoprotein 25 kDa protein
CG_Chr07	ClCG07G012180	28531783	28535078	+	CUE domain containing protein
CG_Chr07	ClCG07G012190	28540031	28549852	+	Chaperone protein dnaJ
CG_Chr07	ClCG07G012200	28550306	28552348	-	Unknown protein
CG_Chr07	ClCG07G012210	28557248	28562936	+	Signal recognition particle 54 kD protein, putative
CG_Chr07	ClCG07G012220	28568689	28571255	+	BED zinc finger ;hAT family dimerisation domain LENGTH=696
CG_Chr07	ClCG07G012230	28583676	28591874	-	FAR1-related sequence 8 LENGTH=725
CG_Chr07	ClCG07G012240	28593350	28597885	-	Formamidopyrimidine-DNA glycosylase, putative
CG_Chr07	ClCG07G012250	28610535	28616127	+	NADH dehydrogenase [ubiquinone] flavoprotein 2, mitochondrial
CG_Chr07	ClCG07G012260	28617393	28622325	+	Calcineurin B subunit, putative
CG_Chr07	ClCG07G012270	28623630	28624388	+	Adenylate cyclase
CG_Chr07	ClCG07G012280	28625414	28629644	-	CobW-domain-containing protein
CG_Chr07	ClCG07G012290	28634106	28641383	-	WD-repeat protein, putative
CG_Chr07	ClCG07G012300	28726086	28726658	+	Sterile alpha motif (SAM) domain-containing protein LENGTH=202
CG_Chr07	ClCG07G012310	28730077	28734334	-	Major facilitator superfamily protein
CG_Chr07	ClCG07G012320	28741128	28741736	-	Serine-rich family protein
CG_Chr07	ClCG07G012330	28744455	28746092	-	Pentatricopeptide, putative
CG_Chr07	ClCG07G012340	28756205	28763510	+	3-isopropylmalate dehydrogenase
CG_Chr07	ClCG07G012350	28766052	28769389	+	30S ribosomal protein S15
CG_Chr07	ClCG07G012360	28772266	28782016	+	Thymidylate kinase family protein
CG_Chr07	ClCG07G012370	28782357	28783289	-	leucine-rich repeat/extensin 1 LENGTH=744
CG_Chr07	ClCG07G012380	28788722	28791918	+	Double-stranded RNA-binding domain-containing protein
CG_Chr07	ClCG07G012390	28794418	28798435	-	ATPase 6 family protein
CG_Chr07	ClCG07G012400	28795590	28798311	+	Unknown protein
CG_Chr07	ClCG07G012410	28806666	28808019	-	Ethylene-responsive transcription factor 3
CG_Chr07	ClCG07G012420	28815099	28818374	-	Ubiquitin system component Cue protein
CG_Chr07	ClCG07G012430	28822190	28825589	-	Protein kinase superfamily protein LENGTH=361
CG_Chr07	ClCG07G012440	28834828	28836168	-	Leucine-rich repeat receptor-like protein kinase
CG_Chr07	ClCG07G012450	28838729	28841175	+	AMP-activated protein kinase, gamma regulatory subunit, putative
CG_Chr07	ClCG07G012460	28850122	28855047	+	phosphatidic acid phosphatase-related / PAP2-related LENGTH=301
CG_Chr07	ClCG07G012470	28865471	28870390	+	Delta 9 desaturase, putative
CG_Chr07	ClCG07G012480	28879849	28881082	+	Fatty acid desaturase 5
CG_Chr07	ClCG07G012490	28885941	28890354	-	Fatty acid desaturase 5
CG_Chr07	ClCG07G012500	28900486	28902148	+	Fatty acid desaturase 5
CG_Chr07	ClCG07G012510	28907721	28931839	-	Delta 9 desaturase, putative
CG_Chr07	ClCG07G012520	28948828	28949685	-	Delta 9 desaturase, putative
CG_Chr07	ClCG07G012530	28953506	28953810	-	NAD(P)H-quinone oxidoreductase subunit J, chloroplastic
CG_Chr07	ClCG07G012540	28960946	28962471	-	Unknown protein
CG_Chr07	ClCG07G012550	28968992	28970173	-	Delta 9 desaturase, putative
CG_Chr07	ClCG07G012560	28974791	28975777	-	Delta 9 desaturase, putative
CG_Chr07	ClCG07G012570	28989322	28991791	+	Fatty acid desaturase 5
CG_Chr07	ClCG07G012580	29015358	29017609	+	Histidine-containing phosphotransfer protein, putative
CG_Chr07	ClCG07G012590	29027704	29030242	-	Unknown protein
CG_Chr07	ClCG07G012600	29039879	29041078	+	Protein LURP-one-related 5
CG_Chr07	ClCG07G012610	29041361	29046738	-	Glucan endo-1,3-beta-glucosidase
CG_Chr07	ClCG07G012620	29054105	29056973	+	Serine/threonine-protein kinase
CG_Chr07	ClCG07G012630	29060201	29060637	-	EPIDERMAL PATTERNING FACTOR-like protein
CG_Chr07	ClCG07G012640	29070377	29075097	-	26.5 kDa heat shock protein
CG_Chr07	ClCG07G012650	29079818	29081394	-	Unknown protein
CG_Chr07	ClCG07G012660	29089069	29093191	-	Phospholipase D
CG_Chr07	ClCG07G012670	29109838	29110675	+	Ethylene responsive transcription factor 3b
CG_Chr07	ClCG07G012680	29114966	29117034	+	Embryo-specific family protein
CG_Chr07	ClCG07G012690	29116444	29119373	-	NAD(P)H-quinone oxidoreductase subunit H, chloroplastic
CG_Chr07	ClCG07G012700	29121639	29123879	+	Pectin lyase-like superfamily protein LENGTH=456
CG_Chr07	ClCG07G012710	29124345	29125978	-	Putative thiol-disulphide oxidoreductase DCC LENGTH=172
CG_Chr07	ClCG07G012720	29127449	29131525	+	Signal peptidase complex catalytic subunit Sec11
CG_Chr07	ClCG07G012730	29133501	29135090	+	Pentatricopeptide repeat-containing family protein
CG_Chr07	ClCG07G012740	29135838	29138449	-	Pentatricopeptide repeat-containing family protein
CG_Chr07	ClCG07G012750	29141549	29145147	+	Unknown protein
CG_Chr07	ClCG07G012760	29149437	29151405	+	PEPTIDE DEFORMYLASE 1A family protein
CG_Chr07	ClCG07G012770	29164421	29164762	-	At1g80180/F18B13_26
CG_Chr07	ClCG07G012780	29179830	29180954	-	Ubiquitin-protein ligase, putative
CG_Chr07	ClCG07G012790	29186958	29188883	+	Aspartate-glutamate racemase family protein
CG_Chr07	ClCG07G012800	29192942	29194549	-	Zinc finger family protein
CG_Chr07	ClCG07G012810	29198199	29203760	-	Lys-63-specific deubiquitinase BRCC36
CG_Chr07	ClCG07G012820	29205317	29210505	-	Periodic tryptophan protein 2
CG_Chr07	ClCG07G012830	29213248	29215592	+	Tesmin/TSO1-like CXC domain containing protein, expressed
CG_Chr07	ClCG07G012840	29219378	29219968	+	Unknown protein
CG_Chr07	ClCG07G012850	29224589	29227814	-	Acyl-protein thioesterase
CG_Chr07	ClCG07G012860	29240893	29245433	-	Cytochrome c oxidase subunit Vb
CG_Chr07	ClCG07G012870	29250432	29254711	-	Boron transporter
CG_Chr07	ClCG07G012880	29263718	29270396	-	Cytochrome c oxidase subunit Vb
CG_Chr07	ClCG07G012890	29282298	29283275	+	alpha/beta-Hydrolases superfamily protein LENGTH=324
CG_Chr07	ClCG07G012900	29310304	29313554	+	ADP/ATP carrier protein
CG_Chr07	ClCG07G012910	29314352	29320621	-	Genomic DNA, chromosome 3, P1 clone:MQD17
CG_Chr07	ClCG07G012920	29342924	29355936	+	Pleiotropic drug resistance ABC transporter family protein
CG_Chr07	ClCG07G012930	29358823	29359221	+	2-oxoglutarate-dependent dioxygenase
CG_Chr07	ClCG07G012940	29360231	29361288	+	2-oxoglutarate (2OG) and Fe(II)-dependent oxygenase superfamily protein LENGTH=314
CG_Chr07	ClCG07G012950	29368482	29375587	-	Auxin-responsive protein
CG_Chr07	ClCG07G012970	29385892	29391895	-	Glycosyl transferase family 1 family protein
CG_Chr07	ClCG07G012990	29394747	29407873	-	Coatomer beta subunit, putative
CG_Chr07	ClCG07G013020	29416633	29419354	-	Senescence-associated family protein
CG_Chr07	ClCG07G013030	29434874	29437630	-	Pentatricopeptide repeat-containing protein, putative
CG_Chr07	ClCG07G013040	29441745	29447600	+	Putative methyltransferase family protein LENGTH=312
CG_Chr07	ClCG07G013050	29448316	29452439	+	BZIP protein, putative; 48652-45869
CG_Chr07	ClCG07G013060	29466825	29471471	+	BZIP protein, putative; 48652-45869
CG_Chr07	ClCG07G013070	29472929	29473237	+	Unknown protein
CG_Chr07	ClCG07G013080	29480901	29482869	-	Unknown protein
CG_Chr07	ClCG07G013090	29493076	29493974	+	Unknown protein
CG_Chr07	ClCG07G013100	29498031	29499510	+	Mitochondrial carrier
CG_Chr07	ClCG07G013110	29507561	29508668	+	Ribosomal protein L37
CG_Chr07	ClCG07G013120	29511899	29512354	+	At1g15230/F9L1_18
CG_Chr07	ClCG07G013130	29513120	29518428	-	Protein disulfide isomerase, putative
CG_Chr07	ClCG07G013140	29520647	29523392	+	Rop guanine nucleotide exchange factor 1
CG_Chr07	ClCG07G013150	29523622	29524991	-	Photosystem I reaction center subunit VI
CG_Chr07	ClCG07G013160	29526198	29534943	-	Homeobox-leucine zipper protein GLABRA 2
CG_Chr07	ClCG07G013170	29542770	29549820	+	Solute carrier family 2 (Facilitated glucose transporter), member 8-like
CG_Chr07	ClCG07G013180	29550646	29556380	-	basic helix-loop-helix (bHLH) DNA-binding superfamily protein LENGTH=407
CG_Chr07	ClCG07G013190	29561202	29565530	-	Peroxisome biogenesis factor 2
CG_Chr07	ClCG07G013200	29568238	29570874	-	Genomic DNA, chromosome 3, P1 clone: MYA6
CG_Chr07	ClCG07G013210	29583417	29587437	-	Guanine nucleotide-binding protein subunit beta-like protein
CG_Chr07	ClCG07G013220	29592237	29600787	+	VHS domain-containing protein
CG_Chr07	ClCG07G013230	29622088	29622708	-	Disease resistance gene
CG_Chr07	ClCG07G013240	29625655	29626578	+	Protein transport SEC13-like protein
CG_Chr07	ClCG07G013250	29635778	29636889	+	GATA transcription factor
CG_Chr07	ClCG07G013260	29641065	29666379	-	Ankyrin repeat-containing protein, putative
CG_Chr07	ClCG07G013270	29684996	29685562	-	Ethylene-responsive transcription factor 4
CG_Chr07	ClCG07G013280	29696783	29700161	-	2-oxoglutarate (2OG) and Fe(II)-dependent oxygenase superfamily protein
CG_Chr07	ClCG07G013290	29722425	29730426	+	ABC transporter family pleiotropic drug resistance protein
CG_Chr07	ClCG07G013300	29741547	29746920	+	Malic enzyme
CG_Chr07	ClCG07G013310	29750187	29750987	+	Histidine phosphotransfer protein
CG_Chr07	ClCG07G013320	29752740	29755610	-	cDNA, clone: J065196H20, full insert sequence
CG_Chr07	ClCG07G013330	29757223	29762509	-	Protein kinase family protein
CG_Chr07	ClCG07G013340	29799269	29802573	+	Auxin-responsive protein
CG_Chr07	ClCG07G013350	29821836	29823071	+	IQ-domain 26 LENGTH=389
CG_Chr07	ClCG07G013360	29832165	29834327	+	Unknown protein
CG_Chr07	ClCG07G013370	29834673	29835632	-	MTD1
CG_Chr07	ClCG07G013380	29844953	29847266	-	Profilin
CG_Chr07	ClCG07G013390	29848858	29853255	-	Mitochondrial-processing peptidase subunit alpha
CG_Chr07	ClCG07G013400	29859113	29863662	+	Phosphofructokinase, putative
CG_Chr07	ClCG07G013410	29865961	29866337	+	TRICHOME BIREFRINGENCE-LIKE 39 LENGTH=367
CG_Chr07	ClCG07G013420	29868021	29876493	-	DNA repair protein radA-like protein
CG_Chr07	ClCG07G013430	29879654	29880929	-	GDSL esterase/lipase
CG_Chr07	ClCG07G013440	29882315	29887790	+	Phosphofructokinase, putative
CG_Chr07	ClCG07G013450	29884650	29888244	-	Unknown protein
CG_Chr07	ClCG07G013460	29889847	29897765	-	DNA repair protein radA-like protein
CG_Chr07	ClCG07G013470	29900762	29902037	-	GDSL esterase/lipase
CG_Chr07	ClCG07G013480	29904084	29908833	-	Inositol oxygenase 1
CG_Chr07	ClCG07G013490	29915865	29919264	-	Mediator of RNA polymerase II transcription subunit 6
CG_Chr07	ClCG07G013500	29920451	29924673	-	Kinase-like protein
CG_Chr07	ClCG07G013510	29929867	29948050	+	Leucine-rich repeat protein kinase family protein LENGTH=898
CG_Chr07	ClCG07G013520	29954039	29955919	-	PWWP domain-containing family protein
CG_Chr07	ClCG07G013530	29962990	29964816	-	basic helix-loop-helix (bHLH) DNA-binding superfamily protein LENGTH=373
CG_Chr07	ClCG07G013540	29977725	29980571	+	F-box/RNI-like superfamily protein LENGTH=457
CG_Chr07	ClCG07G013550	29984232	29986589	+	Core-2/I-branching beta-1,6-N-acetylglucosaminyltransferase family protein LENGTH=386
CG_Chr07	ClCG07G013560	29987005	29990657	-	IAA-amino acid hydrolase ILR1, putative
CG_Chr07	ClCG07G013570	29998299	30000204	+	F-box/RNI-like superfamily protein LENGTH=468
CG_Chr07	ClCG07G013580	30002838	30003449	-	Charged multivesicular body protein 1b
CG_Chr07	ClCG07G013590	30004340	30014603	+	Glutamate dehydrogenase, putative
CG_Chr07	ClCG07G013600	30016810	30021451	+	Tudor/PWWP/MBT superfamily protein LENGTH=563
CG_Chr07	ClCG07G013610	30023415	30025282	+	60S ribosomal protein L28, putative
CG_Chr07	ClCG07G013620	30028300	30041611	-	dentin sialophosphoprotein-related LENGTH=1192
CG_Chr07	ClCG07G013630	30042395	30046531	+	Glutamate receptor
CG_Chr07	ClCG07G013640	30052121	30052744	-	Dof zinc finger protein
CG_Chr07	ClCG07G013650	30069069	30075710	-	Serine/threonine protein phosphatase 2A 55 kDa regulatory subunit B beta isoform
CG_Chr07	ClCG07G013660	30094821	30100207	+	Kinase family protein
CG_Chr07	ClCG07G013670	30103911	30104381	+	Acidic leucine-rich nuclear phosphoprotein 32 family member A
CG_Chr07	ClCG07G013680	30122992	30125860	+	Phospholipase D
CG_Chr07	ClCG07G013690	30130307	30134543	-	Cytochrome p450
CG_Chr07	ClCG07G013700	30138576	30145942	-	ATP-dependent RNA helicase
CG_Chr07	ClCG07G013710	30146348	30149715	+	Mini-ribonuclease 3
CG_Chr07	ClCG07G013720	30173411	30180057	+	Beta-galactosidase
CG_Chr07	ClCG07G013730	30197172	30203625	+	Glucose-methanol-choline oxidoreductase
CG_Chr07	ClCG07G013740	30212024	30212797	+	Late embryogenesis abundant (LEA) hydroxyproline-rich glycoprotein family LENGTH=264
CG_Chr07	ClCG07G013750	30219409	30221517	+	Pentatricopeptide repeat-containing protein, putative
CG_Chr07	ClCG07G013760	30223383	30226728	-	Mediator of RNA polymerase II transcription subunit 9
CG_Chr07	ClCG07G013770	30227469	30237235	-	Beta-galactosidase
CG_Chr07	ClCG07G013780	30249706	30253054	-	indeterminate(ID)-domain 7 LENGTH=455
CG_Chr07	ClCG07G013790	30258668	30260044	+	Pentatricopeptide repeat-containing protein
CG_Chr07	ClCG07G013800	30272766	30282137	-	Metallo-beta-lactamase family protein
CG_Chr07	ClCG07G013810	30282219	30298528	+	General transcription factor 3C polypeptide 3
CG_Chr07	ClCG07G013820	30299824	30318193	-	3-hydroxyisobutyrate dehydrogenase, putative
CG_Chr07	ClCG07G013830	30321574	30322960	-	SMAD/FHA domain-containing protein
CG_Chr07	ClCG07G013840	30334033	30340603	+	5'-nucleotidase surE
CG_Chr07	ClCG07G013850	30342848	30351526	+	Aminopeptidase
CG_Chr07	ClCG07G013860	30352894	30354183	-	Hydroxyproline-rich glycoprotein
CG_Chr07	ClCG07G013870	30357883	30361519	-	Protein phosphatase 2c
CG_Chr07	ClCG07G013880	30364229	30370439	-	Dihydrolipoyllysine-residue acetyltransferase component 2 of pyruvate dehydrogenase complex
CG_Chr07	ClCG07G013890	30378149	30382461	+	DNA binding protein, putative
CG_Chr07	ClCG07G013900	30383725	30388336	+	Eukaryotic initiation factor 4A (ATP-dependent RNA helicase eIF4A)
CG_Chr07	ClCG07G013910	30393530	30400492	-	Casein kinase, putative
CG_Chr07	ClCG07G013920	30411564	30413163	-	EPIDERMAL PATTERNING FACTOR-like protein
CG_Chr07	ClCG07G013930	30430288	30434530	+	Calmodulin-binding family protein
CG_Chr07	ClCG07G013940	30462475	30464052	+	myb domain protein 61 LENGTH=366
CG_Chr07	ClCG07G013950	30467257	30474517	-	50S ribosomal protein L34
CG_Chr07	ClCG07G013960	30479086	30480704	-	Ankyrin repeat-containing protein, putative
CG_Chr07	ClCG07G013970	30487193	30494961	-	Ataxin-2
CG_Chr07	ClCG07G013980	30502600	30510692	+	Dof zinc finger protein
CG_Chr07	ClCG07G013990	30522250	30523647	+	Genomic DNA, chromosome 3, P1 clone: MDC16
CG_Chr07	ClCG07G014000	30534998	30535751	-	Unknown protein
CG_Chr07	ClCG07G014010	30543418	30545345	+	Pentatricopeptide repeat-containing protein
CG_Chr07	ClCG07G014020	30545610	30554405	-	40S ribosomal protein S3
CG_Chr07	ClCG07G014030	30560099	30562458	+	Ubiquitin-like protein ATG12
CG_Chr07	ClCG07G014040	30563072	30564453	-	myb domain protein 66 LENGTH=203
CG_Chr07	ClCG07G014050	30575443	30579167	+	AP2-like ethylene-responsive transcription factor
CG_Chr07	ClCG07G014060	30591416	30591940	+	leucine-rich repeat/extensin 2 LENGTH=826
CG_Chr07	ClCG07G014070	30595175	30596411	-	growth-regulating factor 5 LENGTH=397
CG_Chr07	ClCG07G014080	30597262	30598717	-	Unknown protein
CG_Chr07	ClCG07G014090	30600386	30600864	-	Unknown protein
CG_Chr07	ClCG07G014100	30601395	30602871	-	Alpha/beta-Hydrolases superfamily protein
CG_Chr07	ClCG07G014110	30603047	30603388	+	Serine rich protein
CG_Chr07	ClCG07G014120	30603633	30606757	-	GTP pyrophosphokinase (RelA/SpoT)
CG_Chr07	ClCG07G014130	30611428	30615272	-	Alpha-ketoglutarate-dependent dioxygenase AlkB-like protein
CG_Chr07	ClCG07G014140	30616153	30619294	-	Cytochrome P450
CG_Chr07	ClCG07G014150	30622981	30625103	+	Cytochrome P450
CG_Chr07	ClCG07G014160	30626947	30634005	+	Coatomer subunit beta
CG_Chr07	ClCG07G014170	30634407	30655058	-	Leucine-rich repeat receptor-like protein kinase family protein LENGTH=1124
CG_Chr07	ClCG07G014180	30657888	30661137	-	Glyoxylate/hydroxypyruvate reductase B
CG_Chr07	ClCG07G014190	30670398	30671507	+	Protein kinase superfamily protein LENGTH=836
CG_Chr07	ClCG07G014200	30672900	30678634	+	Vacuolar cation/proton exchanger 2
CG_Chr07	ClCG07G014210	30679660	30682402	-	Lipase
CG_Chr07	ClCG07G014220	30688887	30695744	+	Kinase
CG_Chr07	ClCG07G014230	30695980	30698783	-	O-fucosyltransferase family protein
CG_Chr07	ClCG07G014240	30700263	30704114	-	NUMOD3 motif family protein, expressed
CG_Chr07	ClCG07G014250	30711174	30712022	+	Ring finger protein, putative
CG_Chr07	ClCG07G014260	30712337	30713295	-	Unknown protein
CG_Chr07	ClCG07G014270	30714371	30719048	-	Ubiquitin-conjugating enzyme E2 j2, putative
CG_Chr07	ClCG07G014280	30728436	30739437	+	Pectinesterase
CG_Chr07	ClCG07G014290	30743948	30749693	+	Alanine aminotransferase 1
CG_Chr07	ClCG07G014300	30749817	30752362	-	Remorin family protein LENGTH=442
CG_Chr07	ClCG07G014310	30757556	30758530	+	Unknown protein
CG_Chr07	ClCG07G014320	30760487	30767840	+	Arid/bright DNA-binding domain-containing family protein
CG_Chr07	ClCG07G014330	30769291	30769743	+	Zinc finger protein, putative
CG_Chr07	ClCG07G014340	30773535	30776066	+	Ethylene-responsive transcription factor, putative
CG_Chr07	ClCG07G014350	30778356	30784816	+	GDSL esterase/lipase
CG_Chr07	ClCG07G014360	30792088	30794604	-	40S ribosomal protein SA
CG_Chr07	ClCG07G014370	30796887	30798880	-	17.5 kDa class II heat shock protein
CG_Chr07	ClCG07G014380	30810963	30811331	+	SAUR-like auxin-responsive protein family LENGTH=119
CG_Chr07	ClCG07G014400	30824819	30827363	+	Auxin-repressed protein
CG_Chr07	ClCG07G014420	30835591	30838941	+	Vesicle-trafficking protein SEC22b
CG_Chr07	ClCG07G014430	30840367	30844823	+	L-lactate dehydrogenase [cytochrome]
CG_Chr07	ClCG07G014440	30846802	30851710	-	L-lactate dehydrogenase [cytochrome]
CG_Chr07	ClCG07G014450	30860107	30865236	+	L-lactate dehydrogenase [cytochrome]
CG_Chr07	ClCG07G014470	30866358	30869267	+	Protein FLUORESCENT IN BLUE LIGHT, chloroplastic
CG_Chr07	ClCG07G014480	30871036	30880152	-	RNA-binding protein
CG_Chr07	ClCG07G014490	30885294	30886486	-	Jasmonate ZIM-domain protein 3b
CG_Chr07	ClCG07G014500	30912560	30914392	+	Exocyst subunit EXO70 family protein
CG_Chr07	ClCG07G014510	30917190	30917948	-	U6 snRNA-associated Sm-like protein LSm1
CG_Chr07	ClCG07G014520	30919153	30920401	-	F1L3.5
CG_Chr07	ClCG07G014530	30926353	30931101	+	Proteasome subunit alpha type
CG_Chr07	ClCG07G014540	30931909	30936929	+	Lipase class 3 family protein
CG_Chr07	ClCG07G014550	30948647	30949099	+	F15I1.18
CG_Chr07	ClCG07G014560	30956823	30957194	+	F15I1.22
CG_Chr07	ClCG07G014570	30965710	30968727	-	Cytochrome P450
CG_Chr07	ClCG07G014580	30970152	30972206	+	60S ribosomal protein L7-4-like protein
CG_Chr07	ClCG07G014590	30974058	30980985	-	Kelch repeat-containing family protein
CG_Chr07	ClCG07G014600	30985677	31001839	-	Ubiquitin-specific protease family C19-related protein LENGTH=474
CG_Chr07	ClCG07G014610	31008210	31009245	+	YGGT family protein
CG_Chr07	ClCG07G014620	31012339	31016280	+	At1g16840/F17F16.27
CG_Chr07	ClCG07G014630	31024191	31029275	-	Zinc finger family protein
CG_Chr07	ClCG07G014640	31032710	31055756	+	Mediator of RNA polymerase II transcription subunit 8
CG_Chr07	ClCG07G014650	31057455	31067649	+	Protein FAM32A-like protein
CG_Chr07	ClCG07G014660	31071033	31075159	+	Plastid-lipid associated protein PAP / fibrillin family protein LENGTH=284
CG_Chr07	ClCG07G014670	31078803	31087815	+	pumilio 5 LENGTH=961
CG_Chr07	ClCG07G014680	31092394	31109680	-	Tetratricopeptide repeat-containing protein
CG_Chr07	ClCG07G014690	31116298	31116636	-	Unknown protein
CG_Chr07	ClCG07G014700	31117998	31118464	-	Unknown protein
CG_Chr07	ClCG07G014710	31123793	31124245	-	Ribosomal family protein
CG_Chr07	ClCG07G014720	31125574	31126821	-	F17F16.3 protein
CG_Chr07	ClCG07G014730	31128770	31132515	-	Protein kinase superfamily protein LENGTH=359
CG_Chr07	ClCG07G014740	31167535	31173756	+	Lathosterol oxidase, putative
CG_Chr07	ClCG07G014750	31178460	31186673	-	Alpha/beta-hydrolase domain-containing protein
CG_Chr07	ClCG07G014760	31191612	31205212	-	Protein kinase, putative
CG_Chr07	ClCG07G014770	31208357	31216982	-	RNA binding domain-containing protein
CG_Chr07	ClCG07G014780	31218374	31225909	-	Unknown protein
CG_Chr07	ClCG07G014790	31230555	31231436	+	Atpob1, putative
CG_Chr07	ClCG07G014800	31233912	31235399	-	6-phosphogluconate dehydrogenase, decarboxylating
CG_Chr07	ClCG07G014810	31238421	31248783	-	Translation initiation factor IF-2
CG_Chr07	ClCG07G014820	31255135	31255446	-	Unknown protein
CG_Chr07	ClCG07G014830	31255176	31259479	+	Aldose 1-epimerase, putative
CG_Chr07	ClCG07G014840	31275367	31276326	+	Ethylene-responsive transcription factor, putative
CG_Chr07	ClCG07G014850	31283962	31284856	-	Early nodulin 20, putative
CG_Chr07	ClCG07G014860	31288507	31289722	-	Arabinogalactan protein 41
CG_Chr07	ClCG07G014870	31292207	31298724	-	Caldesmon, putative
CG_Chr07	ClCG07G014880	31312768	31318383	-	Unknown protein
CG_Chr07	ClCG07G014890	31312782	31326880	+	Myosin-11
CG_Chr07	ClCG07G014900	31329087	31333539	+	Extra-large G-protein-like
CG_Chr07	ClCG07G014910	31334940	31337429	+	High mobility group family protein
CG_Chr07	ClCG07G014920	31340208	31345433	+	Lysine histidine transporter 1-like protein
CG_Chr07	ClCG07G014930	31348913	31349869	+	Avr9/Cf-9 rapidly elicited protein 194
CG_Chr07	ClCG07G014940	31353360	31358917	+	Nucleoporin seh1
CG_Chr07	ClCG07G014950	31361479	31363226	-	WRKY family transcription factor
CG_Chr07	ClCG07G014960	31373748	31375157	-	PA-domain containing subtilase family protein LENGTH=816
CG_Chr07	ClCG07G014970	31382440	31383126	+	Unknown protein
CG_Chr07	ClCG07G014980	31387827	31388762	-	Ethylene-responsive transcription factor 5
CG_Chr07	ClCG07G014990	31405364	31409211	-	Dentin sialophosphoprotein
CG_Chr07	ClCG07G015000	31433844	31439443	+	Endoglucanase 2
CG_Chr07	ClCG07G015010	31441825	31446423	+	Leucine-rich repeat-containing protein
CG_Chr07	ClCG07G015020	31449129	31455639	-	Long-chain-fatty-acid-CoA ligase
CG_Chr07	ClCG07G015030	31467989	31476470	-	Inner membrane protein OXA1
CG_Chr07	ClCG07G015040	31477892	31481669	-	Ring finger protein, putative
CG_Chr07	ClCG07G015050	31491588	31493812	+	GRAM-containing/ABA-responsive protein
CG_Chr07	ClCG07G015060	31495344	31510170	+	Unknown protein
CG_Chr07	ClCG07G015070	31515048	31523030	+	TBC1 domain family member 22A
CG_Chr07	ClCG07G015080	31523689	31525660	-	Pentatricopeptide repeat-containing protein
CG_Chr07	ClCG07G015090	31525092	31525601	+	Unknown protein
CG_Chr07	ClCG07G015100	31527030	31530238	-	Peptidyl-prolyl cis-trans isomerase
CG_Chr07	ClCG07G015110	31535103	31537616	+	DNA-directed RNA polymerases I, II, and III subunit rpabc3
CG_Chr07	ClCG07G015120	31540462	31556027	+	Phage shock protein A
CG_Chr07	ClCG07G015130	31562036	31578907	+	Phytoene desaturase
CG_Chr07	ClCG07G015140	31582313	31589418	+	Unknown protein
CG_Chr07	ClCG07G015150	31605828	31610027	+	IQ domain-containing protein
CG_Chr07	ClCG07G015160	31615092	31619509	+	Pentatricopeptide repeat-containing protein
CG_Chr07	ClCG07G015170	31625276	31627973	-	Membrane protein
CG_Chr07	ClCG07G015180	31630526	31634800	-	Unknown protein
CG_Chr07	ClCG07G015190	31645077	31647989	+	F17L21.8
CG_Chr07	ClCG07G015200	31651670	31668561	+	GRAM domain containing protein
CG_Chr07	ClCG07G015210	31685269	31690151	+	Transcription factor bHLH
CG_Chr07	ClCG07G015220	31692872	31697410	+	Eukaryotic translation initiation factor 2A
CG_Chr07	ClCG07G015230	31698688	31702214	-	Mitochondrial ribosomal protein L43
CG_Chr07	ClCG07G015240	31703167	31714136	+	Diphthamide biosynthesis protein 2 containing protein expressed
CG_Chr07	ClCG07G015250	31717119	31717349	-	Unknown protein
CG_Chr07	ClCG07G015260	31722852	31729903	-	Sugar transporter family protein
CG_Chr07	ClCG07G015270	31738702	31744578	-	Calcium-dependent protein kinase, putative
CG_Chr07	ClCG07G015280	31758267	31761525	+	Zinc finger protein CONSTANS-LIKE 14
CG_Chr07	ClCG07G015290	31773721	31775505	-	NAC domain protein
CG_Chr07	ClCG07G015300	31795388	31797989	-	Glycerophosphodiester phosphodiesterase, putative
CG_Chr07	ClCG07G015310	31799722	31801692	-	Fatty acid oxidation complex subunit alpha
CG_Chr07	ClCG07G015330	31808576	31815852	+	Histidine kinase-, DNA gyrase B-, and HSP90-like ATPase family protein
CG_Chr07	ClCG07G015340	31816529	31818553	-	Exocyst subunit exo70 family protein C1
CG_Chr07	ClCG07G015350	31822009	31828091	+	5-methylthioadenosine/S-adenosylhomocysteine deaminase
CG_Chr07	ClCG07G015360	31829684	31830985	+	Bcl-2-associated athanogene-like protein
CG_Chr07	ClCG07G015370	31831876	31834904	-	MRNA, complete cds, clone: RAFL21-51-P12
CG_Chr07	ClCG07G015380	31845238	31847929	-	[Protein-PII] uridylyltransferase
CG_Chr07	ClCG07G015390	31868292	31870511	+	AT5g13100/T19L5_60
CG_Chr07	ClCG07G015400	31893085	31893801	+	F12F1.11
CG_Chr07	ClCG07G015410	31897128	31902250	-	MAK16 protein-like protein
CG_Chr07	ClCG07G015420	31903956	31907859	+	Unknown protein
CG_Chr07	ClCG07G015430	31914817	31916230	+	Unknown protein
CG_Chr07	ClCG07G015440	31931187	31935499	+	WRKY DNA binding protein
CG_Chr07	ClCG07G015450	31939748	31941874	+	Nuclear transport factor, putative
CG_Chr07	ClCG07G015460	31941907	31948457	-	F17L21.9
CG_Chr07	ClCG07G015470	31958853	31962802	+	Aldo/keto reductase family protein
CG_Chr07	ClCG07G015480	31964213	31965898	-	Xyloglucan galactosyltransferase KATAMARI1, putative
CG_Chr07	ClCG07G015490	31971921	31990928	+	Phosphoglucan, water dikinase
CG_Chr07	ClCG07G015500	31994158	31996522	-	Rho GDP-dissociation inhibitor
CG_Chr07	ClCG07G015510	32002705	32003842	+	dCTP pyrophosphatase
CG_Chr07	ClCG07G015520	32013774	32019528	-	Polyribonucleotide nucleotidyltransferase
CG_Chr07	ClCG07G015530	32043820	32046287	+	Arabidopsis halleri subsp. halleri ORF1, ORF2, PDF1.2a, ORF3, ORF4, PDF1.2c and ORF5 genes, clone BAC clone 1N20
CG_Chr07	ClCG07G015540	32051139	32057554	+	Pentatricopeptide repeat-containing protein
CG_Chr07	ClCG07G015550	32056100	32060743	-	Glutathione peroxidase
CG_Chr07	ClCG07G015560	32066021	32096418	+	Isoleucine-tRNA ligase-like protein
CG_Chr07	ClCG07G015570	32099265	32106046	+	GDSL esterase/lipase
CG_Chr07	ClCG07G015580	32108043	32108849	-	Unknown protein
CG_Chr07	ClCG07G015590	32111530	32119658	+	Histidine protein methyltransferase 1-like protein
CG_Chr07	ClCG07G015600	32121015	32128907	+	Endonuclease III, putative
CG_Chr07	ClCG07G015610	32130219	32138559	-	Protein farnesyltransferase/geranylgeranyltransferase type-1 subunit alpha
CG_Chr07	ClCG07G015620	32144268	32146133	-	Myb family transcription factor
CG_Chr07	ClCG07G015630	32148894	32151253	+	40S ribosomal protein S8
CG_Chr07	ClCG07G015640	32154640	32156114	+	Eukaryotic translation initiation factor 1A
CG_Chr07	ClCG07G015650	32157271	32160985	+	Ribonuclease
CG_Chr07	ClCG07G015660	32163459	32172769	+	Unknown protein
CG_Chr07	ClCG07G015670	32174037	32176802	-	Protein kinase superfamily protein LENGTH=400
CG_Chr07	ClCG07G015680	32192316	32199033	-	Uro-adherence factor A
CG_Chr07	ClCG07G015690	32211604	32212056	+	Calmodulin-like protein
CG_Chr07	ClCG07G015700	32214865	32220848	+	Proline--tRNA ligase
CG_Chr07	ClCG07G015710	32223144	32225013	-	FAR1-related sequence 5 LENGTH=788
CG_Chr07	ClCG07G015720	32225175	32225401	+	Unknown protein
CG_Chr07	ClCG07G015730	32226452	32229057	-	15-cis-zeta-carotene isomerase, chloroplastic
CG_Chr07	ClCG07G015740	32232259	32236642	+	Eukaryotic translation initiation factor 3 subunit H
CG_Chr07	ClCG07G015750	32238769	32243750	-	Leucine-rich receptor-like protein kinase family protein LENGTH=1016
CG_Chr07	ClCG07G015760	32260248	32265807	-	WD repeat-containing protein
CG_Chr07	ClCG07G015770	32271073	32271775	-	Unknown protein
CG_Chr07	ClCG07G015780	32273928	32275379	-	Ubiquitin carboxyl-terminal hydrolase family protein
CG_Chr07	ClCG07G015790	32277725	32280985	+	Cc-nbs-lrr resistance protein
CG_Chr07	ClCG07G015800	32281502	32281940	-	Fom-2 protein
CG_Chr07	ClCG07G015810	32283089	32286325	-	NBS-LRR resistance protein
CG_Chr07	ClCG07G015820	32288769	32297243	-	Unknown protein
CG_Chr07	ClCG07G015830	32300094	32305454	+	Vesicle transport protein GOT1B, putative
CG_Chr07	ClCG07G015840	32310709	32312673	-	Kinase interacting family protein
CG_Chr07	ClCG07G015850	32314051	32320543	-	Survival of motor neuron protein-interacting protein
CG_Chr07	ClCG07G015860	32324857	32330105	+	Protein kinase superfamily protein LENGTH=408
CG_Chr07	ClCG07G015870	32330744	32331177	+	Cc-nbs-lrr resistance protein
CG_Chr07	ClCG07G015880	32331618	32332439	+	NBS-LRR resistance protein
CG_Chr07	ClCG07G015890	32332552	32333123	+	Unknown protein
CG_Chr07	ClCG07G015900	32334880	32338020	+	HXXXD-type acyl-transferase family protein LENGTH=435
CG_Chr07	ClCG07G015910	32342204	32344996	+	methyl esterase 11 LENGTH=390
CG_Chr07	ClCG07G015920	32347396	32353274	-	Kinase, putative
CG_Chr07	ClCG07G015930	32357649	32360279	+	Kinase, putative
CG_Chr07	ClCG07G015940	32362845	32363144	-	Unknown protein
CG_Chr07	ClCG07G015950	32368558	32372583	+	COBRA-like protein
CG_Chr07	ClCG07G015960	32372088	32373833	-	COBRA-like protein
CG_Chr07	ClCG07G015970	32377818	32379006	+	B12D protein
CG_Chr07	ClCG07G015980	32385837	32387475	+	Alpha-1,4-glucan-protein synthase [UDP-forming], putative
CG_Chr07	ClCG07G016000	32389242	32390972	+	Unknown protein
CG_Chr07	ClCG07G016010	32401203	32401667	+	ATP synthase subunit a
CG_Chr07	ClCG07G016020	32406220	32413645	+	MADS-box transcription factor
CG_Chr07	ClCG07G016030	32432643	32436510	+	MADS box transcription factor
CG_Chr07	ClCG07G016040	32439913	32442887	+	DSBA-like thioredoxin domain containing protein
CG_Chr07	ClCG07G016050	32444887	32455997	+	IMP dehydrogenase/GMP reductase, putative
CG_Chr07	ClCG07G016060	32462314	32463748	+	Proline-rich extensin-like family protein LENGTH=249
CG_Chr07	ClCG07G016070	32464489	32466758	-	U3 small nucleolar ribonucleoprotein IMP3
CG_Chr07	ClCG07G016080	32470928	32473388	+	O-fucosyltransferase family protein LENGTH=499
CG_Chr07	ClCG07G016090	32477636	32482793	-	Transcription factor BIM1, putative
CG_Chr07	ClCG07G016100	32485949	32490066	-	O-fucosyltransferase family protein LENGTH=677
CG_Chr07	ClCG07G016110	32496702	32502305	-	Histidinol-phosphate aminotransferase
CG_Chr07	ClCG07G016120	32505636	32507074	-	Unknown protein
CG_Chr07	ClCG07G016130	32526986	32542206	-	FHA domain protein
